# Supplementary material for: Crystal structure of 2,5-di­methyl­anilinium hydrogen maleate
Source: Acta Crystallogr Sect E Struct Rep Online. 2014 Oct 24;70(Pt 11):o1183–4. doi: 10.1107/S160053681402282X (PMC4257352; doi:10.1107/S160053681402282X)
Supplement: Supplementary file 1 [file e-70-o1183-sup1.cif]

##############################################################################
#                                                                            #
# This CIF contains the data in a paper accepted for publication in          #
# Acta Crystallographica Section E. It conforms to the requirements of       #
# Notes for Authors for Acta Crystallographica Section E, and has been       #
# peer reviewed under the auspices of the IUCr Commission on Journals.       #
#                                                                            #
# Full details of the Crystallographic Information File format               #
# are given in the paper "The Crystallographic Information File (CIF):       #
# a New Standard Archive File for Crystallography" by S. R. Hall, F. H.      #
# Allen and I. D. Brown [Acta Cryst. (1991), A47, 655-685].                  #
#                                                                            #
# The current version of the core CIF dictionary is obtainable from          #
# ftp://ftp.iucr.org/pub/cif_core.dic.                                       #
#                                                                            #
# Software is freely available for graphical display of the structure(s)     #
# in this CIF. For information consult the CIF software page                 #
# http://www.iucr.org/resources/cif/software.                                #
#                                                                            #
# This file may be used for bona fide research purposes within the           #
# scientific community so long as proper attribution is given to the journal # 
# article from which it was obtained.                                        #
#                                                                            #
##############################################################################
data_General
_audit_creation_method     'by CrystalStructure 4.0'
_journal_date_recd_electronic     2014-10-11
_journal_date_accepted     2014-10-17
_journal_name_full     'Acta Crystallographica, Section E'
_journal_year     2014
_journal_volume     70
_journal_issue     11
_journal_page_first     o1183
_journal_page_last     o1184
_journal_paper_category     HO
_journal_paper_doi     10.1107/S160053681402282X
_journal_coeditor_code     WM5077
_publ_contact_author_name     'Wajda Smirani'
_publ_contact_author_address
;
Laboratoire de chimie des Mat\'eriaux
Facult\'e des Sciences de Bizerte
7021 Zarzouna Bizerte Tunisie
;
_publ_contact_author_email     'wajda_sta@yahoo.fr'
_publ_contact_author_fax     '216 72 590 566'
_publ_contact_author_phone     '216 72 591 906'
_publ_section_title
;
Crystal structure of 2,5-dimethylanilinium hydrogen maleate
;
_publ_section_title_footnote     .
loop_
    _publ_author_name
    _publ_author_footnote
    _publ_author_address
    'Mathlouthi, Maha' .
;
Laboratoire de Chimie des Mat\'eriaux
Facult\'e des Sciences de Bizerte
7021 Zarzouna Bizerte
Tunisia
;
    'Janzen, Daron E.' .
;
Department of Chemistry and Biochemistry
St Catherine University
2004 Randolph Avenue, #4282
St Paul, MN 55105
USA
;
    'Rzaigui, Mohamed' .
;
Laboratoire de Chimie des Mat\'eriaux
Facult\'e des Sciences de Bizerte
7021 Zarzouna Bizerte
Tunisia
;
    'Smirani Sta, Wajda' .
;
Laboratoire de Chimie des Mat\'eriaux
Facult\'e des Sciences de Bizerte
7021 Zarzouna Bizerte
Tunisia
;
_publ_section_synopsis     .
data_I
_database_code_depnum_ccdc_archive 'CCDC 1029719'
_chemical_name_systematic
;
2,5-Dimethylanilinium hydrogen maleate
;
_chemical_formula_moiety     'C8 H12 N +, C4 H3 O4 -'
_chemical_formula_sum     'C12 H15 N O4'
_chemical_formula_iupac     'C8 H12 N +, C4 H3 O4 -'
_chemical_formula_weight     237.25
_chemical_melting_point     ?
_symmetry_cell_setting     triclinic
_symmetry_space_group_name_H-M     'P -1'
_symmetry_space_group_name_Hall     '-P 1'
loop_
    _symmetry_equiv_pos_site_id
    _symmetry_equiv_pos_as_xyz
    1 '+X,+Y,+Z'
    2 '-X,-Y,-Z'
_cell_length_a     6.7983(17)
_cell_length_b     8.515(2)
_cell_length_c     11.012(3)
_cell_angle_alpha     108.784(8)
_cell_angle_beta     98.026(7)
_cell_angle_gamma     98.742(7)
_cell_volume     584.3(3)
_cell_formula_units_Z     2
_cell_measurement_reflns_used     5478
_cell_measurement_theta_min     3.10
_cell_measurement_theta_max     27.68
_cell_measurement_temperature     173
_exptl_crystal_description     prism
_exptl_crystal_colour     colorless
_exptl_crystal_size_max     0.45
_exptl_crystal_size_mid     0.26
_exptl_crystal_size_min     0.19
_exptl_crystal_density_diffrn     1.348
_exptl_crystal_density_meas     ?
_exptl_crystal_density_method     'not measured'
_exptl_crystal_F_000     252.00
_exptl_absorpt_coefficient_mu     0.101
_exptl_absorpt_correction_type     multi-scan
_exptl_absorpt_process_details
;
(<i>REQAB</i>; Rigaku, 1998)
;
_exptl_absorpt_correction_T_min     0.833
_exptl_absorpt_correction_T_max     0.981
_diffrn_ambient_temperature     173
_diffrn_radiation_type     'Mo K\a'
_diffrn_radiation_wavelength     0.71075
_diffrn_measurement_device_type     'Rigaku XtaLAB mini'
_diffrn_measurement_method     \w
_diffrn_detector_area_resol_mean     6.849
_diffrn_reflns_number     6136
_diffrn_reflns_av_R_equivalents     0.0209
_diffrn_reflns_theta_max     27.48
_diffrn_reflns_theta_full     27.48
_diffrn_measured_fraction_theta_max     0.999
_diffrn_measured_fraction_theta_full     0.999
_diffrn_reflns_limit_h_min     -8
_diffrn_reflns_limit_h_max     8
_diffrn_reflns_limit_k_min     -11
_diffrn_reflns_limit_k_max     11
_diffrn_reflns_limit_l_min     -14
_diffrn_reflns_limit_l_max     14
_diffrn_standards_number     0
_diffrn_standards_interval_count     .
_diffrn_standards_decay_%     ?
_refine_special_details
;
Refinement was performed using all reflections. The weighted <i>R</i>-factor
(<i>wR</i>) and goodness of fit (<i>S</i>) are based on <i>F</i>^2^.
<i>R</i>-factor (gt) are based on <i>F</i>. The threshold expression of
<i>F</i>^2^ > 2.0 \s(<i>F</i>^2^) is used only for calculating <i>R</i>-factor
(gt).
;
_reflns_number_total     2667
_reflns_number_gt     2222
_reflns_threshold_expression     F^2^>2.0\s(F^2^)
_refine_ls_structure_factor_coef     Fsqd
_refine_ls_R_factor_gt     0.0421
_refine_ls_wR_factor_ref     0.1081
_refine_ls_goodness_of_fit_ref     1.060
_refine_ls_number_reflns     2667
_refine_ls_number_parameters     172
_refine_ls_number_restraints     0
_refine_ls_hydrogen_treatment     mixed
_refine_ls_weighting_scheme     calc
_refine_ls_weighting_details
            'w = 1/[\s^2^(Fo^2^)+(0.0485P)^2^+0.1991P] where P=(Fo^2^+2Fc^2^)/3'
_atom_sites_solution_hydrogens     geom
_atom_sites_solution_primary     direct
_atom_sites_solution_secondary     difmap
_refine_ls_shift/su_max     0.000
_refine_diff_density_max     0.250
_refine_diff_density_min     -0.280
_refine_ls_extinction_method     none
_refine_ls_extinction_coef     ?
loop_
    _atom_type_symbol
    _atom_type_description
    _atom_type_scat_dispersion_real
    _atom_type_scat_dispersion_imag
    _atom_type_scat_source
    'O' 'O' 0.0106 0.0060
;
International Tables for Crystallography
(1992, Vol. C, Tables 4.2.6.8 and 6.1.1.4)
;
    'N' 'N' 0.0061 0.0033
;
International Tables for Crystallography
(1992, Vol. C, Tables 4.2.6.8 and 6.1.1.4)
;
    'C' 'C' 0.0033 0.0016
;
International Tables for Crystallography
(1992, Vol. C, Tables 4.2.6.8 and 6.1.1.4)
;
    'H' 'H' 0.0000 0.0000
;
International Tables for Crystallography
(1992, Vol. C, Table 6.1.1.4)
;
_computing_data_collection
;
CrystalClear (Rigaku, 2011)
;
_computing_cell_refinement
;
CrystalClear (Rigaku, 2011)
;
_computing_data_reduction
;
CrystalClear (Rigaku, 2011)
;
_computing_structure_solution
;
SHELXS97 (Sheldrick, 2008)
;
_computing_structure_refinement
;
SHELXL97 (Sheldrick, 2008)
;
_computing_molecular_graphics
;
CrystalStructure (Rigaku, 2011)
;
_computing_publication_material
;
CrystalStructure (Rigaku, 2011)
;
loop_
    _atom_site_type_symbol
    _atom_site_label
    _atom_site_fract_x
    _atom_site_fract_y
    _atom_site_fract_z
    _atom_site_U_iso_or_equiv
    _atom_site_adp_type
    _atom_site_calc_flag
    _atom_site_refinement_flags
    _atom_site_occupancy
    _atom_site_symmetry_multiplicity
    _atom_site_disorder_assembly
    _atom_site_disorder_group
    O O1 0.28044(17) 1.15154(14) 0.58091(10) 0.0323(3) Uani d . 1.0 2 . .
    O O2 0.37703(18) 1.31701(13) 0.47170(11) 0.0355(3) Uani d . 1.0 2 . .
    O O3 0.19359(18) 0.84302(14) 0.53298(10) 0.0329(3) Uani d . 1.0 2 . .
    O O4 0.11116(16) 0.60871(13) 0.35616(11) 0.0330(3) Uani d . 1.0 2 . .
    N N1 0.25093(19) 0.58663(15) 0.64194(11) 0.0215(3) Uani d . 1.0 2 . .
    C C1 0.34834(19) 0.65824(16) 0.78115(12) 0.0196(3) Uani d . 1.0 2 . .
    C C2 0.2577(2) 0.77054(16) 0.86650(13) 0.0215(3) Uani d . 1.0 2 . .
    C C3 0.3508(3) 0.83054(18) 0.99864(13) 0.0267(3) Uani d . 1.0 2 . .
    C C4 0.5245(3) 0.78132(19) 1.04275(14) 0.0295(4) Uani d . 1.0 2 . .
    C C5 0.6148(2) 0.67116(18) 0.95572(15) 0.0264(3) Uani d . 1.0 2 . .
    C C6 0.5240(2) 0.60942(17) 0.82285(14) 0.0231(3) Uani d . 1.0 2 . .
    C C7 0.0705(3) 0.82651(19) 0.81904(14) 0.0279(3) Uani d . 1.0 2 . .
    C C8 0.8045(3) 0.6188(3) 1.00350(18) 0.0371(4) Uani d . 1.0 2 . .
    C C9 0.3196(2) 1.17476(17) 0.47453(14) 0.0240(3) Uani d . 1.0 2 . .
    C C10 0.2959(3) 1.02714(18) 0.35196(14) 0.0261(3) Uani d . 1.0 2 . .
    C C11 0.2359(3) 0.86040(17) 0.32482(13) 0.0253(3) Uani d . 1.0 2 . .
    C C12 0.1743(2) 0.76436(17) 0.41028(14) 0.0236(3) Uani d . 1.0 2 . .
    H H1 0.240(4) 1.025(4) 0.564(3) 0.070(8) Uiso d . 1.0 2 . .
    H H1A 0.237(3) 0.671(3) 0.6082(18) 0.033(5) Uiso d . 1.0 2 . .
    H H3 0.2938 0.9073 1.0602 0.0320 Uiso calc R 1.0 2 . .
    H H4 0.5826 0.8235 1.1337 0.0354 Uiso calc R 1.0 2 . .
    H H1C 0.124(3) 0.523(3) 0.6319(19) 0.041(5) Uiso d . 1.0 2 . .
    H H6 0.5823 0.5341 0.7611 0.0277 Uiso calc R 1.0 2 . .
    H H7A -0.0376 0.7266 0.7696 0.0334 Uiso calc R 1.0 2 . .
    H H7B 0.1026 0.8909 0.7623 0.0334 Uiso calc R 1.0 2 . .
    H H7C 0.0251 0.8984 0.8943 0.0334 Uiso calc R 1.0 2 . .
    H H8A 0.7767 0.5596 1.0642 0.0445 Uiso calc R 1.0 2 . .
    H H8B 0.9130 0.7198 1.0486 0.0445 Uiso calc R 1.0 2 . .
    H H8C 0.8472 0.5430 0.9287 0.0445 Uiso calc R 1.0 2 . .
    H H1B 0.321(3) 0.511(3) 0.5915(19) 0.036(5) Uiso d . 1.0 2 . .
    H H10 0.3294 1.0566 0.2801 0.0313 Uiso calc R 1.0 2 . .
    H H11 0.2317 0.7919 0.2369 0.0304 Uiso calc R 1.0 2 . .
loop_
    _atom_site_aniso_label
    _atom_site_aniso_U_11
    _atom_site_aniso_U_22
    _atom_site_aniso_U_33
    _atom_site_aniso_U_12
    _atom_site_aniso_U_13
    _atom_site_aniso_U_23
    O1 0.0469(7) 0.0269(6) 0.0224(6) 0.0110(5) 0.0078(5) 0.0058(5)
    O2 0.0427(7) 0.0205(6) 0.0417(7) 0.0047(5) 0.0167(6) 0.0062(5)
    O3 0.0478(7) 0.0312(6) 0.0248(6) 0.0102(5) 0.0101(5) 0.0148(5)
    O4 0.0339(6) 0.0226(6) 0.0416(7) 0.0012(5) 0.0088(5) 0.0118(5)
    N1 0.0251(6) 0.0209(6) 0.0179(6) 0.0041(5) 0.0043(5) 0.0064(5)
    C1 0.0217(7) 0.0179(6) 0.0191(7) 0.0000(5) 0.0043(5) 0.0082(5)
    C2 0.0233(7) 0.0208(7) 0.0214(7) 0.0037(5) 0.0059(6) 0.0088(6)
    C3 0.0329(8) 0.0264(7) 0.0195(7) 0.0053(6) 0.0071(6) 0.0060(6)
    C4 0.0320(8) 0.0317(8) 0.0209(7) -0.0020(6) -0.0014(6) 0.0108(6)
    C5 0.0214(7) 0.0279(7) 0.0322(8) -0.0001(6) 0.0016(6) 0.0174(7)
    C6 0.0227(7) 0.0223(7) 0.0268(7) 0.0044(5) 0.0071(6) 0.0111(6)
    C7 0.0294(8) 0.0313(8) 0.0269(8) 0.0129(6) 0.0088(6) 0.0112(6)
    C8 0.0251(8) 0.0449(10) 0.0471(10) 0.0044(7) 0.0004(7) 0.0281(8)
    C9 0.0216(7) 0.0225(7) 0.0263(7) 0.0069(6) 0.0047(6) 0.0056(6)
    C10 0.0326(8) 0.0250(7) 0.0217(7) 0.0046(6) 0.0071(6) 0.0095(6)
    C11 0.0308(8) 0.0229(7) 0.0195(7) 0.0034(6) 0.0043(6) 0.0051(6)
    C12 0.0210(7) 0.0239(7) 0.0276(8) 0.0060(5) 0.0042(6) 0.0110(6)
_geom_special_details
;
ENTER SPECIAL DETAILS OF THE MOLECULAR GEOMETRY
;
loop_
    _geom_bond_atom_site_label_1
    _geom_bond_atom_site_label_2
    _geom_bond_site_symmetry_1
    _geom_bond_site_symmetry_2
    _geom_bond_distance
    _geom_bond_publ_flag
    O1 C9 . . 1.305(2) no
    O1 H1 . . 1.02(3) no
    O2 C9 . . 1.227(2) no
    O3 C12 . . 1.2777(18) no
    O4 C12 . . 1.2422(17) no
    N1 C1 . . 1.4671(17) no
    N1 H1A . . 0.922(19) no
    N1 H1C . . 0.92(2) no
    N1 H1B . . 0.941(19) no
    C1 C2 . . 1.3926(19) no
    C1 C6 . . 1.389(2) no
    C2 C3 . . 1.3946(19) no
    C2 C7 . . 1.510(3) no
    C3 C4 . . 1.388(3) no
    C3 H3 . . 0.9500 no
    C4 C5 . . 1.391(3) no
    C4 H4 . . 0.9500 no
    C5 C6 . . 1.397(2) no
    C5 C8 . . 1.509(3) no
    C6 H6 . . 0.9500 no
    C7 H7A . . 0.9800 no
    C7 H7B . . 0.9800 no
    C7 H7C . . 0.9800 no
    C8 H8A . . 0.9800 no
    C8 H8B . . 0.9800 no
    C8 H8C . . 0.9800 no
    C9 C10 . . 1.4876(19) no
    C10 C11 . . 1.337(2) no
    C11 C12 . . 1.494(3) no
loop_
    _geom_angle_atom_site_label_1
    _geom_angle_atom_site_label_2
    _geom_angle_atom_site_label_3
    _geom_angle_site_symmetry_1
    _geom_angle_site_symmetry_2
    _geom_angle_site_symmetry_3
    _geom_angle
    _geom_angle_publ_flag
    C9 O1 H1 . . . 109.8(14) no
    C12 O3 H1 . . . 111.1(9) no
    C1 N1 H1A . . . 111.0(11) no
    C1 N1 H1C . . . 109.7(12) no
    H1A N1 H1C . . . 108.3(16) no
    C1 N1 H1B . . . 112.6(11) no
    H1A N1 H1B . . . 109.7(15) no
    H1C N1 H1B . . . 105.3(16) no
    C6 C1 C2 . . . 122.76(12) no
    C6 C1 N1 . . . 119.04(12) no
    C2 C1 N1 . . . 118.19(12) no
    C1 C2 C3 . . . 116.33(12) no
    C1 C2 C7 . . . 122.09(12) no
    C3 C2 C7 . . . 121.57(12) no
    C4 C3 C2 . . . 121.87(13) no
    C4 C3 H3 . . . 119.1 no
    C2 C3 H3 . . . 119.1 no
    C3 C4 C5 . . . 120.95(13) no
    C3 C4 H4 . . . 119.5 no
    C5 C4 H4 . . . 119.5 no
    C4 C5 C6 . . . 118.13(13) no
    C4 C5 C8 . . . 120.96(14) no
    C6 C5 C8 . . . 120.91(14) no
    C1 C6 C5 . . . 119.94(13) no
    C1 C6 H6 . . . 120.0 no
    C5 C6 H6 . . . 120.0 no
    C2 C7 H7A . . . 109.5 no
    C2 C7 H7B . . . 109.5 no
    H7A C7 H7B . . . 109.5 no
    C2 C7 H7C . . . 109.5 no
    H7A C7 H7C . . . 109.5 no
    H7B C7 H7C . . . 109.5 no
    C5 C8 H8A . . . 109.5 no
    C5 C8 H8B . . . 109.5 no
    H8A C8 H8B . . . 109.5 no
    C5 C8 H8C . . . 109.5 no
    H8A C8 H8C . . . 109.5 no
    H8B C8 H8C . . . 109.5 no
    O2 C9 O1 . . . 121.78(13) no
    O2 C9 C10 . . . 117.86(13) no
    O1 C9 C10 . . . 120.36(12) no
    C11 C10 C9 . . . 131.55(13) no
    C11 C10 H10 . . . 114.2 no
    C9 C10 H10 . . . 114.2 no
    C10 C11 C12 . . . 130.50(13) no
    C10 C11 H11 . . . 114.8 no
    C12 C11 H11 . . . 114.8 no
    O4 C12 O3 . . . 123.77(13) no
    O4 C12 C11 . . . 116.61(13) no
    O3 C12 C11 . . . 119.59(12) no
loop_
    _geom_torsion_atom_site_label_1
    _geom_torsion_atom_site_label_2
    _geom_torsion_atom_site_label_3
    _geom_torsion_atom_site_label_4
    _geom_torsion_site_symmetry_1
    _geom_torsion_site_symmetry_2
    _geom_torsion_site_symmetry_3
    _geom_torsion_site_symmetry_4
    _geom_torsion
    _geom_torsion_publ_flag
    C6 C1 C2 C3 . . . . -1.19(19) ?
    N1 C1 C2 C3 . . . . 177.61(12) ?
    C6 C1 C2 C7 . . . . 178.07(12) ?
    N1 C1 C2 C7 . . . . -3.14(18) ?
    C1 C2 C3 C4 . . . . 0.1(2) ?
    C7 C2 C3 C4 . . . . -179.14(13) ?
    C2 C3 C4 C5 . . . . 0.9(2) ?
    C3 C4 C5 C6 . . . . -0.9(2) ?
    C3 C4 C5 C8 . . . . 179.48(13) ?
    C2 C1 C6 C5 . . . . 1.2(2) ?
    N1 C1 C6 C5 . . . . -177.58(12) ?
    C4 C5 C6 C1 . . . . -0.11(19) ?
    C8 C5 C6 C1 . . . . 179.49(12) ?
    O2 C9 C10 C11 . . . . -179.46(15) ?
    O1 C9 C10 C11 . . . . 0.7(2) ?
    C9 C10 C11 C12 . . . . -1.0(3) ?
    C10 C11 C12 O4 . . . . 175.04(15) ?
    C10 C11 C12 O3 . . . . -6.8(2) ?
loop_
    _geom_hbond_atom_site_label_D
    _geom_hbond_atom_site_label_H
    _geom_hbond_atom_site_label_A
    _geom_hbond_site_symmetry_D
    _geom_hbond_site_symmetry_H
    _geom_hbond_site_symmetry_A
    _geom_hbond_distance_DH
    _geom_hbond_distance_HA
    _geom_hbond_distance_DA
    _geom_hbond_angle_DHA
    _geom_hbond_publ_flag
    O1 H1 O3 . . . 1.02(3) 1.45(3) 2.4651(16) 175(2) yes
    N1 H1A O3 . . . 0.92(3) 1.94(3) 2.859(2) 177.2(15) yes
    N1 H1C O4 . . 2_566 0.92(2) 1.86(2) 2.7602(18) 168(2) yes
    N1 H1B O2 . . 1_545 0.94(2) 1.88(2) 2.7920(17) 161.4(16) yes
_iucr_refine_instructions_details
;
TITL User-defined
CELL  0.71075 6.79834 8.51500 11.01220 108.784 98.026 98.742
ZERR  2 0.00163 0.00210 0.00260 0.008 0.007 0.007
LATT 1
SFAC O N C H
UNIT 8 2 24 30
SHEL 99999.000000 0.000000
L.S. 10
FMAP 2
PLAN -15
WPDB -2
HTAB O1 O3
HTAB N1 O3
HTAB N1 O4
TEMP -100.0
ACTA
CONF
BOND$H
SIZE 0.190 0.260 0.450
WGHT    0.048500    0.199100
FVAR       1.51838
O1    1    0.280439    1.151538    0.580907    11.00000    0.04689    0.02693 =
         0.02244    0.00579    0.00784    0.01102
O2    1    0.377028    1.317007    0.471701    11.00000    0.04271    0.02053 =
         0.04174    0.00622    0.01670    0.00471
O3    1    0.193588    0.843024    0.532976    11.00000    0.04782    0.03117 =
         0.02483    0.01478    0.01007    0.01022
O4    1    0.111157    0.608705    0.356161    11.00000    0.03392    0.02263 =
         0.04157    0.01184    0.00880    0.00119
N1    2    0.250934    0.586627    0.641941    11.00000    0.02515    0.02085 =
         0.01789    0.00639    0.00427    0.00406
C1    3    0.348341    0.658236    0.781154    11.00000    0.02166    0.01789 =
         0.01911    0.00816    0.00430    0.00004
C2    3    0.257719    0.770543    0.866496    11.00000    0.02335    0.02082 =
         0.02137    0.00884    0.00587    0.00366
C3    3    0.350818    0.830537    0.998637    11.00000    0.03287    0.02636 =
         0.01952    0.00604    0.00713    0.00531
AFIX  43
H3    4    0.293751    0.907266    1.060223    11.00000   -1.20000
AFIX   0
C4    3    0.524535    0.781317    1.042747    11.00000    0.03203    0.03171 =
         0.02087    0.01084   -0.00136   -0.00199
AFIX  43
H4    4    0.582613    0.823488    1.133680    11.00000   -1.20000
AFIX   0
C5    3    0.614755    0.671159    0.955723    11.00000    0.02139    0.02785 =
         0.03217    0.01742    0.00163   -0.00014
C6    3    0.523951    0.609424    0.822847    11.00000    0.02267    0.02232 =
         0.02678    0.01110    0.00710    0.00436
AFIX  43
H6    4    0.582258    0.534137    0.761077    11.00000   -1.20000
AFIX   0
C7    3    0.070536    0.826511    0.819039    11.00000    0.02939    0.03127 =
         0.02689    0.01119    0.00882    0.01291
AFIX 137
H7A   4   -0.037612    0.726595    0.769650    11.00000   -1.20000
H7B   4    0.102636    0.890861    0.762304    11.00000   -1.20000
H7C   4    0.025062    0.898412    0.894354    11.00000   -1.20000
AFIX   0
C8    3    0.804546    0.618820    1.003503    11.00000    0.02510    0.04487 =
         0.04709    0.02809    0.00044    0.00436
AFIX 137
H8A   4    0.776671    0.559593    1.064199    11.00000   -1.20000
H8B   4    0.913030    0.719844    1.048642    11.00000   -1.20000
H8C   4    0.847210    0.543027    0.928703    11.00000   -1.20000
AFIX   0
C9    3    0.319651    1.174762    0.474527    11.00000    0.02162    0.02246 =
         0.02635    0.00563    0.00475    0.00692
C10   3    0.295915    1.027142    0.351958    11.00000    0.03265    0.02499 =
         0.02174    0.00949    0.00712    0.00463
AFIX  43
H10   4    0.329414    1.056608    0.280066    11.00000   -1.20000
AFIX   0
C11   3    0.235885    0.860404    0.324816    11.00000    0.03077    0.02291 =
         0.01950    0.00508    0.00435    0.00339
AFIX  43
H11   4    0.231722    0.791881    0.236876    11.00000   -1.20000
AFIX   0
C12   3    0.174305    0.764358    0.410283    11.00000    0.02101    0.02393 =
         0.02764    0.01102    0.00421    0.00597
H1    4    0.239738    1.025054    0.564105    11.00000    0.07003
H1A   4    0.236717    0.671233    0.608197    11.00000    0.03309
H1C   4    0.124477    0.523098    0.631896    11.00000    0.04085
H1B   4    0.321380    0.511492    0.591465    11.00000    0.03619
HKLF 4
REM  User-defined
REM R1 =  0.0421 for   2222 Fo > 4sig(Fo)  and  0.0515 for all   2667 data
REM    172 parameters refined using      0 restraints
END
WGHT      0.0485      0.1991
REM Highest difference peak  0.249,  deepest hole -0.276,  1-sigma level  0.046
Q1    1   0.7893  0.4991  0.9970  11.00000  0.05    0.25
Q2    1   0.1829  0.8175  0.3671  11.00000  0.05    0.20
Q3    1   0.3119  1.0954  0.4190  11.00000  0.05    0.20
Q4    1   0.5899  0.6621  0.8915  11.00000  0.05    0.19
Q5    1   0.1823  0.8025  0.8433  11.00000  0.05    0.19
Q6    1   0.3119  0.7256  0.8219  11.00000  0.05    0.19
Q7    1   0.2736  0.9455  0.3637  11.00000  0.05    0.17
Q8    1   0.2812  0.7786  0.9278  11.00000  0.05    0.16
Q9    1   0.9157  0.6350  0.9681  11.00000  0.05    0.16
Q10   1   0.3185  0.8144  0.9218  11.00000  0.05    0.15
Q11   1   0.4168  0.6103  0.8126  11.00000  0.05    0.14
Q12   1   0.3107  0.6361  0.7216  11.00000  0.05    0.14
Q13   1   0.8724  0.6815  1.1172  11.00000  0.05    0.14
Q14   1   0.5982  0.7530  0.9935  11.00000  0.05    0.14
Q15   1   0.4668  0.6677  0.7967  11.00000  0.05    0.14
;
