# Supplementary material for: Crystal structure of 2,5-di­methyl­anilinium hydrogen maleate
Source: Acta Crystallogr Sect E Struct Rep Online. 2014 Oct 24;70(Pt 11):o1183–4. doi: 10.1107/S160053681402282X (PMC4257352; doi:10.1107/S160053681402282X)
Supplement: Supplementary file 2 [file e-70-o1183-Isup2.hkl]

# 
# h,k,l, Fc-squared, Fo-squared, sigma(Fo-squared) and status flag 
# 
data_I
_shelx_title ' User-defined' 
_shelx_refln_list_code          4 
_shelx_F_calc_maximum       76.77 
_exptl_crystal_F_000       252.00 
_reflns_d_resolution_high  0.7701 
 
loop_ 
 _symmetry_equiv_pos_as_xyz 
 'x, y, z' 
 '-x, -y, -z' 
 
_cell_length_a     6.7983 
_cell_length_b     8.5150 
_cell_length_c    11.0122 
_cell_angle_alpha 108.784 
_cell_angle_beta   98.026 
_cell_angle_gamma  98.742 
 
_shelx_F_squared_multiplier     1.000 
 
loop_ 
 _refln_index_h 
 _refln_index_k 
 _refln_index_l 
 _refln_F_squared_calc 
 _refln_F_squared_meas 
 _refln_F_squared_sigma 
 _refln_observed_status 
   1   0   0      557.79      511.11      4.60 o 
   2   0   0     2907.14     2593.39     15.19 o 
   3   0   0       12.01       12.87      0.44 o 
   4   0   0        4.11        5.51      0.40 o 
   5   0   0       13.41       15.30      0.83 o 
   6   0   0        0.70        0.74      0.49 o 
   7   0   0       49.75       53.21      2.98 o 
   8   0   0        5.38        6.85      1.24 o 
  -8   1   0       10.42        8.12      1.37 o 
  -7   1   0       38.54       35.75      3.19 o 
  -6   1   0        9.86       11.33      0.98 o 
  -5   1   0       22.82       19.13      0.66 o 
  -4   1   0       95.43       87.20      1.22 o 
  -3   1   0      662.13      689.82      6.59 o 
  -2   1   0     3577.75     3440.19     18.43 o 
  -1   1   0      399.63      357.20      3.55 o 
   1   1   0      745.62      701.65      3.93 o 
   2   1   0      529.92      518.61      3.90 o 
   3   1   0        0.05        0.06      0.20 o 
   4   1   0       84.57       84.12      1.54 o 
   5   1   0       10.08       12.20      0.80 o 
   6   1   0       26.03       25.02      1.63 o 
   7   1   0        0.47        0.59      0.68 o 
   8   1   0       32.22       31.37      1.92 o 
  -8   2   0        2.12        2.30      1.04 o 
  -7   2   0        8.29        6.31      1.03 o 
  -6   2   0      322.54      340.70      6.61 o 
  -5   2   0       31.33       28.64      1.71 o 
  -4   2   0      645.93      680.42      9.20 o 
  -3   2   0      147.82      160.00      1.57 o 
  -2   2   0        4.87        3.61      0.28 o 
  -1   2   0        8.18        8.52      0.35 o 
   0   2   0     2167.75     2108.06     11.35 o 
   1   2   0      352.27      375.18      3.99 o 
   2   2   0       31.22       35.14      0.62 o 
   3   2   0       36.30       39.04      0.96 o 
   4   2   0      170.76      179.44      2.47 o 
   5   2   0       16.25       16.22      0.77 o 
   6   2   0       95.62       96.52      3.20 o 
   7   2   0       28.52       27.42      1.49 o 
   8   2   0        2.14       -0.03      1.31 o 
  -8   3   0       50.17       46.42      2.57 o 
  -7   3   0       40.71       41.60      1.93 o 
  -6   3   0        1.47        0.32      1.05 o 
  -5   3   0       18.79       16.36      1.00 o 
  -4   3   0      435.93      431.94      8.35 o 
  -3   3   0       19.85       19.95      0.46 o 
  -2   3   0      229.35      231.68      2.18 o 
  -1   3   0      178.58      202.29      2.04 o 
   0   3   0      251.44      231.93      2.48 o 
   1   3   0      139.84      134.48      2.04 o 
   2   3   0      224.72      239.31      4.41 o 
   3   3   0      170.10      178.49      2.29 o 
   4   3   0       65.52       70.38      1.77 o 
   5   3   0       19.90       18.83      0.91 o 
   6   3   0        0.03        0.40      0.47 o 
   7   3   0       28.63       29.31      2.69 o 
  -8   4   0        0.02        1.58      0.94 o 
  -7   4   0        2.98        4.65      0.96 o 
  -6   4   0      111.65      111.74      3.01 o 
  -5   4   0        0.12       24.49     12.36 o 
  -4   4   0        0.01        1.03      0.91 o 
  -3   4   0       28.44       24.59      1.40 o 
  -2   4   0      181.96      186.33      2.04 o 
  -1   4   0      433.31      503.13      7.53 o 
   0   4   0      985.60     1049.48      8.67 o 
   1   4   0      449.52      511.61      4.85 o 
   2   4   0       19.37       19.55      0.54 o 
   3   4   0        7.69        7.91      0.50 o 
   4   4   0       12.19       15.16      1.71 o 
   5   4   0        0.42       -0.42      0.42 o 
   6   4   0       24.91       24.19      1.47 o 
   7   4   0      130.02      131.17      6.78 o 
  -8   5   0       57.96       59.33      2.78 o 
  -7   5   0        1.04        2.90      0.92 o 
  -6   5   0       15.38       16.81      1.37 o 
  -5   5   0      125.34      121.85      2.94 o 
  -4   5   0      124.24      115.24      2.76 o 
  -3   5   0       28.80       27.74      1.00 o 
  -2   5   0        0.55        1.08      0.30 o 
  -1   5   0        6.50        6.10      0.61 o 
   0   5   0      564.13      602.72      7.77 o 
   1   5   0       23.63       33.90      0.76 o 
   2   5   0       91.13       83.89      1.71 o 
   3   5   0      148.17      148.09      3.46 o 
   4   5   0       27.26       26.40      1.15 o 
   5   5   0       49.35       51.87      2.27 o 
   6   5   0        0.01       -0.23      0.66 o 
  -8   6   0       31.13       34.70      4.08 o 
  -7   6   0        1.17        1.55      0.92 o 
  -6   6   0        2.76        4.68      0.97 o 
  -5   6   0       25.40       25.09      1.34 o 
  -4   6   0      231.56      219.16      3.74 o 
  -3   6   0      145.52      140.01      2.22 o 
  -2   6   0       57.61       56.39      1.20 o 
  -1   6   0      126.13      128.29      2.04 o 
   0   6   0      225.63      231.28      3.01 o 
   1   6   0       32.37       27.82      0.91 o 
   2   6   0       15.44       13.79      0.95 o 
   3   6   0      325.40      311.72      6.32 o 
   4   6   0       18.60       17.46      3.70 o 
   5   6   0        2.13        2.01      1.18 o 
  -7   7   0       20.91       24.88      1.91 o 
  -6   7   0       60.30       61.05      2.52 o 
  -5   7   0        4.76        5.49      0.97 o 
  -4   7   0       65.04       62.49      1.56 o 
  -3   7   0        0.01       -0.10      0.31 o 
  -2   7   0      170.72      174.46      5.17 o 
  -1   7   0      189.60      175.30      4.69 o 
   0   7   0       17.81       12.35      0.73 o 
   1   7   0       48.63       41.96      1.40 o 
   2   7   0       15.42       11.82      0.76 o 
   3   7   0       14.70       14.64      1.12 o 
   4   7   0        0.03        0.09      0.58 o 
   5   7   0        0.70        1.28      0.91 o 
  -6   8   0       24.14       22.55      2.24 o 
  -5   8   0        4.58        5.39      1.66 o 
  -4   8   0      123.89      123.80      2.72 o 
  -3   8   0      245.96      252.77      6.34 o 
  -2   8   0       54.15       53.96      1.96 o 
  -1   8   0       31.35       28.35      1.09 o 
   0   8   0        0.02        0.49      0.46 o 
   1   8   0       13.06       11.38      0.74 o 
   2   8   0        4.94        6.06      2.38 o 
   3   8   0       14.03       12.91      1.28 o 
   4   8   0        1.52        0.03      1.44 o 
  -5   9   0       78.16       74.39      4.39 o 
  -4   9   0        9.95        8.38      0.90 o 
  -3   9   0        0.93        2.27      0.76 o 
  -2   9   0        2.95        6.10      1.81 o 
  -1   9   0       29.12       30.09      4.24 o 
   0   9   0       13.13       15.09      1.20 o 
   1   9   0        7.10        9.76      2.23 o 
   2   9   0        0.93        0.75      1.67 o 
  -4  10   0        2.73        1.74      1.61 o 
  -3  10   0       27.52       21.84      1.87 o 
  -2  10   0       16.58       16.53      1.30 o 
  -1  10   0        3.70        4.70      1.35 o 
   0  10   0        4.87        9.73      2.28 o 
  -1 -10   1        0.19        1.31      1.55 o 
   1 -10   1        1.19        1.31      1.19 o 
   2 -10   1       38.06       40.55      2.72 o 
   3 -10   1        4.96        4.94      1.51 o 
   4 -10   1       10.58       10.81      1.91 o 
  -3  -9   1        0.44        2.28      1.66 o 
  -2  -9   1        0.04        0.89      1.41 o 
  -1  -9   1       15.68       11.57      1.09 o 
   0  -9   1        3.52        4.75      0.72 o 
   1  -9   1        0.77        1.44      0.66 o 
   2  -9   1        2.54        4.55      2.97 o 
   3  -9   1       34.25       35.87      2.84 o 
   4  -9   1        8.77        7.50      1.06 o 
   5  -9   1       71.85       69.37      4.20 o 
   6  -9   1        3.08        0.58      0.82 o 
  -4  -8   1       47.87       48.39      3.95 o 
  -3  -8   1        1.93        3.45      3.18 o 
  -2  -8   1        0.69        0.93      0.47 o 
  -1  -8   1        0.08        0.58      0.37 o 
   0  -8   1        0.06       -0.33      0.33 o 
   1  -8   1       51.68       51.49      1.34 o 
   2  -8   1       15.73       29.56      9.42 o 
   3  -8   1       29.17       29.86      1.18 o 
   4  -8   1        0.90        1.21      0.56 o 
   5  -8   1        0.01        0.05      0.59 o 
   6  -8   1       20.21       12.33      7.37 o 
  -5  -7   1        6.81        5.51      1.17 o 
  -4  -7   1       60.17       54.43      2.67 o 
  -3  -7   1       18.49       16.87      1.77 o 
  -2  -7   1        0.13        0.93      0.46 o 
  -1  -7   1      381.54      371.88     10.57 o 
   0  -7   1       40.98       44.20      1.02 o 
   1  -7   1       19.61       17.49      0.67 o 
   2  -7   1      179.41      179.65      6.10 o 
   3  -7   1        4.22        4.62      0.58 o 
   4  -7   1      455.44      436.59     10.88 o 
   5  -7   1       10.20        9.38      0.67 o 
   6  -7   1       13.49       12.73      1.18 o 
   7  -7   1       19.06       20.98      1.85 o 
  -6  -6   1        1.43        3.56      2.06 o 
  -5  -6   1       26.17       24.91      1.59 o 
  -4  -6   1        7.33        8.85      1.39 o 
  -3  -6   1       76.00       72.19      2.74 o 
  -2  -6   1       16.76       14.14      0.75 o 
  -1  -6   1       16.83       18.16      0.82 o 
   0  -6   1        7.19        3.37      0.45 o 
   1  -6   1        2.86        5.49      0.40 o 
   2  -6   1       49.47       52.82      2.28 o 
   3  -6   1      298.04      294.35      4.15 o 
   4  -6   1        2.81        3.81      0.58 o 
   5  -6   1       24.30       22.02      0.86 o 
   6  -6   1        9.65       11.68      2.25 o 
   7  -6   1       11.11       10.55      1.76 o 
   8  -6   1        0.11        0.13      0.83 o 
  -6  -5   1       28.18       28.82      3.12 o 
  -5  -5   1        1.09        0.58      0.46 o 
  -4  -5   1       14.57       14.24      0.81 o 
  -3  -5   1        0.58        0.30      0.33 o 
  -2  -5   1       51.08       57.15      1.31 o 
  -1  -5   1      127.56      114.68      1.64 o 
   0  -5   1       16.08       19.28      0.56 o 
   1  -5   1       23.24       24.96      0.84 o 
   2  -5   1      265.67      287.95      4.57 o 
   3  -5   1        8.24        6.62      0.41 o 
   4  -5   1      376.93      365.50      4.42 o 
   5  -5   1        6.71        5.80      0.53 o 
   6  -5   1       10.94        9.94      1.04 o 
   7  -5   1        0.00        0.46      0.68 o 
   8  -5   1       19.65       16.62      1.63 o 
  -7  -4   1       20.73       19.38      2.35 o 
  -6  -4   1        0.23        0.29      0.49 o 
  -5  -4   1       40.17       37.97      1.55 o 
  -4  -4   1       27.66       26.71      0.94 o 
  -3  -4   1        0.20       -0.11      0.29 o 
  -2  -4   1       33.57       41.09      1.56 o 
  -1  -4   1       33.58       25.16      0.73 o 
   0  -4   1      241.04      252.23      3.05 o 
   1  -4   1      194.23      194.24      1.98 o 
   2  -4   1      208.43      212.71      2.26 o 
   3  -4   1       69.14       74.41      1.22 o 
   4  -4   1       94.59       95.22      1.59 o 
   5  -4   1        7.75        9.51      0.54 o 
   6  -4   1       36.73       39.51      1.63 o 
   7  -4   1        0.12        1.13      0.78 o 
   8  -4   1        4.28        7.33      1.98 o 
  -7  -3   1       13.03       12.57      2.12 o 
  -6  -3   1        0.45        0.45      0.79 o 
  -5  -3   1       36.74       34.77      1.08 o 
  -4  -3   1      184.69      182.23      2.78 o 
  -3  -3   1        0.01        0.57      0.31 o 
  -2  -3   1      234.42      256.27      2.67 o 
  -1  -3   1      150.67      150.95      2.24 o 
   0  -3   1      273.25      273.15      2.09 o 
   1  -3   1        0.20        0.02      0.16 o 
   2  -3   1      351.76      352.86      2.98 o 
   3  -3   1      476.21      488.50      4.42 o 
   4  -3   1       30.02       34.40      1.10 o 
   5  -3   1        8.21        6.99      0.53 o 
   6  -3   1      184.35      180.18      4.84 o 
   7  -3   1       13.95       12.79      1.22 o 
   8  -3   1       67.96       64.97      2.83 o 
  -8  -2   1       61.69       70.04      4.19 o 
  -7  -2   1        4.73        5.09      1.00 o 
  -6  -2   1       19.15       20.67      1.02 o 
  -5  -2   1       42.38       43.26      1.61 o 
  -4  -2   1        8.34        9.87      0.54 o 
  -3  -2   1       64.04       64.59      1.79 o 
  -2  -2   1       22.85       22.48      0.55 o 
  -1  -2   1     5894.38     5299.00     29.82 o 
   0  -2   1      705.86      648.41      6.02 o 
   1  -2   1        2.68        0.93      0.17 o 
   2  -2   1      225.90      215.45      1.85 o 
   3  -2   1       21.70       23.83      0.56 o 
   4  -2   1     1383.74     1395.20     14.51 o 
   5  -2   1        4.94        4.67      0.46 o 
   6  -2   1      126.20      128.41      3.16 o 
   7  -2   1       11.02        9.18      1.06 o 
   8  -2   1       37.40       37.64      2.26 o 
  -8  -1   1       32.49       39.37      2.97 o 
  -7  -1   1       35.36       32.17      1.69 o 
  -6  -1   1       16.78       16.35      1.20 o 
  -5  -1   1       42.01       48.25      1.57 o 
  -4  -1   1      441.14      448.15      4.71 o 
  -3  -1   1       13.94       16.86      0.53 o 
  -2  -1   1      706.83      692.28      4.81 o 
  -1  -1   1       41.14       30.28      0.51 o 
   1  -1   1      258.51      244.87      2.85 o 
   2  -1   1     5186.61     4753.21     28.05 o 
   3  -1   1     1413.83     1485.14     13.53 o 
   4  -1   1     1170.00     1207.55     11.05 o 
   5  -1   1        1.21        2.39      1.02 o 
   6  -1   1       16.18       15.49      1.55 o 
   7  -1   1        1.62        3.16      1.95 o 
   8  -1   1        8.93        8.11      1.45 o 
  -8   0   1        5.59        3.87      1.01 o 
  -7   0   1       13.97       15.47      2.36 o 
  -6   0   1        9.37        8.07      0.90 o 
  -5   0   1        5.82        6.06      0.67 o 
  -4   0   1       45.32       48.28      0.81 o 
  -3   0   1       25.61       26.35      0.70 o 
  -2   0   1     2155.68     2037.29     31.16 o 
  -1   0   1      499.71      469.52      3.34 o 
   1   0   1      145.44      150.26      1.81 o 
   2   0   1     1246.75     1174.29      7.68 o 
   3   0   1      144.39      155.14      1.70 o 
   4   0   1       62.42       65.83      1.56 o 
   5   0   1       45.43       40.50      1.10 o 
   6   0   1       15.81       13.66      0.75 o 
   7   0   1       52.98       55.87      2.13 o 
   8   0   1        4.36        2.73      1.02 o 
  -8   1   1       10.21       10.52      1.29 o 
  -7   1   1       22.86       18.60      1.41 o 
  -6   1   1        0.86        1.28      0.95 o 
  -5   1   1        0.24        0.43      0.50 o 
  -4   1   1      996.01     1070.13     13.23 o 
  -3   1   1      652.54      669.56      8.50 o 
  -2   1   1     1447.28     1435.35     12.31 o 
  -1   1   1      653.76      583.76      3.14 o 
   0   1   1     1210.41     1118.18      5.00 o 
   1   1   1        0.14        2.62      0.56 o 
   2   1   1       74.05       76.25      1.11 o 
   3   1   1       75.17       65.31      1.58 o 
   4   1   1      169.19      173.38      2.32 o 
   5   1   1       15.32       14.11      0.75 o 
   6   1   1       46.08       42.40      1.42 o 
   7   1   1        1.77        1.29      0.65 o 
   8   1   1        4.90        4.45      1.62 o 
  -8   2   1        0.03        0.30      0.72 o 
  -7   2   1        0.48        0.23      0.70 o 
  -6   2   1       62.13       63.02      3.05 o 
  -5   2   1      139.33      141.32      3.06 o 
  -4   2   1        0.29        1.55      0.46 o 
  -3   2   1       13.39        8.05      0.38 o 
  -2   2   1      527.28      497.91      5.60 o 
  -1   2   1     1803.77     1579.92     13.44 o 
   0   2   1      169.29      151.31      2.37 o 
   1   2   1        0.63        5.19      0.37 o 
   2   2   1      261.46      261.76      3.42 o 
   3   2   1       12.91       11.15      0.60 o 
   4   2   1       75.11       80.94      2.05 o 
   5   2   1       45.17       40.76      1.17 o 
   6   2   1       24.79       21.52      1.04 o 
   7   2   1        5.58        5.19      1.54 o 
  -8   3   1        6.01        3.99      1.07 o 
  -7   3   1       11.36       12.18      2.18 o 
  -6   3   1       18.60       17.85      1.34 o 
  -5   3   1      108.28      113.91      3.88 o 
  -4   3   1       50.50       49.94      1.92 o 
  -3   3   1        0.17        0.55      0.23 o 
  -2   3   1      129.56      132.62      1.62 o 
  -1   3   1     1426.21     1495.27     11.55 o 
   0   3   1        8.90       17.50      0.84 o 
   1   3   1       14.36        9.30      0.36 o 
   2   3   1      540.05      535.57     11.51 o 
   3   3   1       19.36       19.53      0.63 o 
   4   3   1        6.62        6.72      0.51 o 
   5   3   1        7.45        7.34      1.50 o 
   6   3   1        0.01        0.32      0.70 o 
   7   3   1       27.49       24.36      2.47 o 
  -8   4   1       33.26       33.37      4.01 o 
  -7   4   1       15.79       16.39      1.40 o 
  -6   4   1       74.85       70.54      2.57 o 
  -5   4   1      121.09      113.22      2.96 o 
  -4   4   1      830.41      796.12     12.46 o 
  -3   4   1      102.98       94.17      1.33 o 
  -2   4   1      252.34      274.41      3.23 o 
  -1   4   1       27.94       34.91      1.01 o 
   0   4   1       16.63       22.00      0.62 o 
   1   4   1       58.63       62.83      2.58 o 
   2   4   1       57.94       56.00      1.17 o 
   3   4   1        2.09        2.21      0.39 o 
   4   4   1        1.69        2.00      0.50 o 
   5   4   1        0.15       -0.57      0.71 o 
   6   4   1       87.00       80.14      3.54 o 
  -8   5   1       11.46       18.27      1.83 o 
  -7   5   1        4.22        5.35      1.07 o 
  -6   5   1        0.52        0.16      0.63 o 
  -5   5   1        7.38        9.21      1.00 o 
  -4   5   1        0.76        0.46      0.58 o 
  -3   5   1       38.37       37.62      0.93 o 
  -2   5   1      104.02      108.77      1.87 o 
  -1   5   1       55.24       76.53      1.29 o 
   0   5   1        0.44        1.40      1.36 o 
   1   5   1      111.02      102.35      1.58 o 
   2   5   1      298.18      294.90      3.63 o 
   3   5   1       79.43       75.61      2.64 o 
   4   5   1       95.71       94.22      2.73 o 
   5   5   1       89.15       89.88      2.92 o 
   6   5   1      106.98      100.88      3.54 o 
  -8   6   1        6.78        5.95      1.77 o 
  -7   6   1       16.96       19.08      1.58 o 
  -6   6   1        1.19       -0.52      0.65 o 
  -5   6   1       58.26       59.97      2.06 o 
  -4   6   1      393.65      385.91      5.07 o 
  -3   6   1       57.85       55.01      1.37 o 
  -2   6   1       80.94       79.40      1.71 o 
  -1   6   1       98.61       99.92      1.75 o 
   0   6   1      130.09      127.19      2.13 o 
   1   6   1       44.62       37.95      1.59 o 
   2   6   1      107.28       97.80      4.99 o 
   3   6   1        0.23        0.01      0.56 o 
   4   6   1       35.40       31.95      1.69 o 
   5   6   1        0.11       -0.58      0.74 o 
  -7   7   1        5.12        3.83      1.05 o 
  -6   7   1       13.17       14.38      1.77 o 
  -5   7   1       16.25       14.24      1.18 o 
  -4   7   1        5.43        5.77      0.66 o 
  -3   7   1       21.34       23.54      1.39 o 
  -2   7   1       71.30       69.68      2.24 o 
  -1   7   1      109.75      106.69      2.29 o 
   0   7   1      310.10      311.98      8.74 o 
   1   7   1       67.13       67.01      2.15 o 
   2   7   1       34.47       30.65      1.47 o 
   3   7   1        0.01       -0.44      0.71 o 
   4   7   1        9.04       11.51      1.26 o 
  -6   8   1        2.19        2.84      0.91 o 
  -5   8   1       31.90       30.74      1.73 o 
  -4   8   1       42.74       39.80      1.54 o 
  -3   8   1       14.78       15.74      0.99 o 
  -2   8   1       41.25       39.72      1.33 o 
  -1   8   1        0.57        1.31      0.47 o 
   0   8   1        2.01        3.99      0.55 o 
   1   8   1       21.70       19.44      1.43 o 
   2   8   1      104.35      110.04      6.43 o 
   3   8   1       21.05       17.77      1.35 o 
  -5   9   1       21.26       24.14      2.90 o 
  -4   9   1        3.12        2.71      1.07 o 
  -3   9   1        0.94        1.17      0.76 o 
  -2   9   1        4.74        5.95      0.84 o 
  -1   9   1        0.01        0.47      1.28 o 
   0   9   1       33.73       39.38      4.03 o 
   1   9   1        1.89        0.00      1.06 o 
   2   9   1       24.13       25.31      3.15 o 
  -3  10   1        7.75        7.84      1.11 o 
  -2  10   1        0.52        1.33      1.01 o 
  -1  10   1        9.98       10.21      2.32 o 
  -1 -10   2        4.35        2.94      1.55 o 
   0 -10   2        4.98        6.07      1.02 o 
   1 -10   2        0.00       -0.52      0.71 o 
   2 -10   2       43.83       40.62      2.04 o 
   3 -10   2       45.39       43.26      2.16 o 
   4 -10   2        5.93        6.87      1.06 o 
  -3  -9   2        4.61        7.27      2.07 o 
  -2  -9   2       17.30       15.74      2.43 o 
  -1  -9   2       12.05       12.60      2.68 o 
   0  -9   2       16.65       14.57      1.26 o 
   1  -9   2        0.00       -0.74      0.74 o 
   2  -9   2        0.17        1.06      0.68 o 
   3  -9   2      149.93      151.65      3.96 o 
   4  -9   2        0.55       -0.62      0.62 o 
   5  -9   2       18.38       20.32      2.52 o 
   6  -9   2       44.55       51.04      4.06 o 
  -4  -8   2        2.61        2.91      1.93 o 
  -3  -8   2        1.48        1.27      0.67 o 
  -2  -8   2        4.27        4.38      1.19 o 
  -1  -8   2       23.62       23.69      1.65 o 
   0  -8   2       60.73       61.32      2.32 o 
   1  -8   2       89.05       96.96      3.84 o 
   2  -8   2      279.89      287.53      7.93 o 
   3  -8   2      216.09      231.44      5.23 o 
   4  -8   2        7.58        5.98      1.01 o 
   5  -8   2        0.01       -0.14      1.33 o 
   6  -8   2       14.25       11.50      2.54 o 
  -5  -7   2       29.50       28.77      1.92 o 
  -4  -7   2       33.40       28.70      1.21 o 
  -3  -7   2        0.14       -0.08      0.35 o 
  -2  -7   2       35.01       33.35      2.14 o 
  -1  -7   2       10.17       11.07      0.67 o 
   0  -7   2       42.26       35.82      0.84 o 
   1  -7   2       33.31       33.72      2.71 o 
   2  -7   2      132.35      132.93      3.09 o 
   3  -7   2      419.94      432.40     11.27 o 
   4  -7   2        6.10        6.49      0.78 o 
   5  -7   2        0.67        0.03      0.34 o 
   6  -7   2        0.02       -0.39      0.67 o 
   7  -7   2        2.70        5.07      1.09 o 
  -6  -6   2        0.11        0.38      0.95 o 
  -5  -6   2        0.76        2.31      0.76 o 
  -4  -6   2       83.09       80.67      1.98 o 
  -3  -6   2        0.06        0.30      0.39 o 
  -2  -6   2        0.05        0.15      0.32 o 
  -1  -6   2        0.41        1.09      0.32 o 
   0  -6   2      288.13      314.38      9.68 o 
   1  -6   2       32.21       26.71      0.87 o 
   2  -6   2        4.69        3.57      0.63 o 
   3  -6   2        0.33        0.42      0.39 o 
   4  -6   2       34.67       33.43      0.96 o 
   5  -6   2       23.70       22.24      1.18 o 
   6  -6   2       12.46       10.83      6.75 o 
   7  -6   2        1.96        5.76      1.21 o 
  -7  -5   2        0.08        0.54      1.13 o 
  -6  -5   2      129.30      126.54      5.96 o 
  -5  -5   2       23.53       25.18      1.32 o 
  -4  -5   2        3.40        4.80      0.54 o 
  -3  -5   2      136.32      135.11      4.25 o 
  -2  -5   2      306.85      306.87      4.49 o 
  -1  -5   2      102.96      112.04      1.54 o 
   0  -5   2      159.22      174.98      1.80 o 
   1  -5   2        0.21        1.96      0.65 o 
   2  -5   2      125.02      127.39      2.31 o 
   3  -5   2       41.43       39.60      0.87 o 
   4  -5   2        7.89        9.03      0.86 o 
   5  -5   2       41.82       32.77      1.05 o 
   6  -5   2       31.21       31.47      1.47 o 
   7  -5   2        1.11        1.10      0.80 o 
   8  -5   2       19.11       15.45      1.99 o 
  -7  -4   2        7.60        9.43      1.29 o 
  -6  -4   2       12.20       11.22      1.27 o 
  -5  -4   2       10.62        8.72      0.88 o 
  -4  -4   2       97.00       97.45      1.94 o 
  -3  -4   2        1.74        2.80      0.65 o 
  -2  -4   2     1029.29     1088.53      9.99 o 
  -1  -4   2      657.02      737.21      6.16 o 
   0  -4   2      180.65      202.81      2.71 o 
   1  -4   2      129.42      139.12      1.67 o 
   2  -4   2       47.82       46.97      1.57 o 
   3  -4   2      110.46      104.60      2.11 o 
   4  -4   2       90.18       86.51      1.43 o 
   5  -4   2       18.82       16.98      0.72 o 
   6  -4   2       40.46       37.68      1.95 o 
   7  -4   2        1.85        1.75      0.88 o 
   8  -4   2       43.51       42.25      2.38 o 
  -7  -3   2        2.88        3.57      0.95 o 
  -6  -3   2       44.40       44.92      1.56 o 
  -5  -3   2      113.80      116.09      2.22 o 
  -4  -3   2      188.77      210.24      3.06 o 
  -3  -3   2        5.66        6.07      0.42 o 
  -2  -3   2      489.89      513.48      4.68 o 
  -1  -3   2      121.56      119.69      1.20 o 
   0  -3   2      295.61      271.79      5.14 o 
   1  -3   2      390.06      388.23      2.62 o 
   2  -3   2     2095.29     2125.88     14.94 o 
   3  -3   2      323.02      341.53      3.38 o 
   4  -3   2       49.36       47.05      1.85 o 
   5  -3   2       17.03       14.39      0.73 o 
   6  -3   2       74.51       73.49      2.11 o 
   7  -3   2       10.95       12.19      1.18 o 
   8  -3   2       30.97       27.55      2.28 o 
  -8  -2   2        1.75        0.60      0.86 o 
  -7  -2   2        0.12        0.58      1.18 o 
  -6  -2   2        2.00        2.55      0.58 o 
  -5  -2   2       41.41       40.32      1.11 o 
  -4  -2   2       29.51       26.91      0.80 o 
  -3  -2   2      155.60      150.34      2.38 o 
  -2  -2   2      489.81      546.63      4.48 o 
  -1  -2   2     4472.96     3961.71     21.63 o 
   0  -2   2      909.87      905.39      7.12 o 
   1  -2   2       96.48       99.81      0.87 o 
   2  -2   2      313.48      315.49      2.64 o 
   3  -2   2        8.92       10.82      0.43 o 
   4  -2   2      940.29      965.80      9.46 o 
   5  -2   2      142.38      142.54      2.92 o 
   6  -2   2      545.66      512.56     11.40 o 
   7  -2   2        3.00        3.51      0.87 o 
   8  -2   2        3.01        3.41      1.48 o 
  -8  -1   2        7.94       10.38      1.28 o 
  -7  -1   2        4.28        5.57      1.12 o 
  -6  -1   2        0.04        1.01      0.61 o 
  -5  -1   2      308.26      313.82      3.86 o 
  -4  -1   2       31.58       36.10      0.94 o 
  -3  -1   2        0.02       -0.08      0.38 o 
  -2  -1   2      460.94      474.34      3.56 o 
  -1  -1   2     1420.16     1246.55      8.57 o 
   0  -1   2     1947.17     1771.79      6.83 o 
   1  -1   2     2089.91     1853.56     10.17 o 
   2  -1   2     1140.25     1210.47      8.58 o 
   3  -1   2        4.81        2.88      0.33 o 
   4  -1   2       85.66       88.36      1.52 o 
   5  -1   2        0.00       -0.07      0.43 o 
   6  -1   2        3.16        3.93      0.57 o 
   7  -1   2        3.35        2.20      0.71 o 
   8  -1   2        0.01        0.15      0.61 o 
  -8   0   2        1.22        0.46      0.82 o 
  -7   0   2        2.71        4.17      1.83 o 
  -6   0   2       67.70       67.04      2.22 o 
  -5   0   2      218.92      232.16      4.44 o 
  -4   0   2      220.51      222.04      3.49 o 
  -3   0   2      187.34      172.19      2.66 o 
  -2   0   2     1152.50     1101.92      9.03 o 
  -1   0   2     1583.21     1551.65      7.96 o 
   0   0   2     2114.44     1843.99      7.29 o 
   1   0   2        4.37        1.98      0.17 o 
   2   0   2       32.01       31.94      0.54 o 
   3   0   2      120.30      113.85      2.42 o 
   4   0   2        1.00        1.68      0.42 o 
   5   0   2       30.12       30.14      1.00 o 
   6   0   2       33.93       32.34      1.98 o 
   7   0   2        0.20        0.15      0.54 o 
   8   0   2        9.13        8.30      2.18 o 
  -8   1   2        7.69        6.86      1.26 o 
  -7   1   2       13.56       14.82      1.44 o 
  -6   1   2       85.75       91.59      2.61 o 
  -5   1   2       61.29       67.35      5.75 o 
  -4   1   2      116.07      119.20      4.53 o 
  -3   1   2      317.17      332.94      4.38 o 
  -2   1   2       12.64       13.10      0.46 o 
  -1   1   2       38.34       31.52      0.75 o 
   0   1   2      494.47      501.05     11.96 o 
   1   1   2     1032.93     1017.58      9.39 o 
   2   1   2      164.41      167.61      1.73 o 
   3   1   2      112.01      120.83      2.18 o 
   4   1   2       15.34       17.29      0.70 o 
   5   1   2        8.47        8.64      0.63 o 
   6   1   2       20.29       18.53      1.03 o 
   7   1   2        6.70        7.49      1.68 o 
  -8   2   2        2.06        2.47      1.05 o 
  -7   2   2        1.99        4.17      1.85 o 
  -6   2   2       30.93       30.70      5.95 o 
  -5   2   2      150.58      138.66      3.98 o 
  -4   2   2       33.76       33.33      1.92 o 
  -3   2   2      274.72      299.24      4.18 o 
  -2   2   2     1213.72     1252.57      9.03 o 
  -1   2   2       11.22        6.61      0.33 o 
   0   2   2      931.44      907.42      6.48 o 
   1   2   2      318.50      367.37      4.41 o 
   2   2   2       94.59       96.12      2.91 o 
   3   2   2        2.61        0.50      0.34 o 
   4   2   2       94.02       88.31      1.60 o 
   5   2   2      242.31      241.39      9.02 o 
   6   2   2      103.20      100.08      3.46 o 
   7   2   2        2.90        6.59      2.06 o 
  -8   3   2        1.20        1.61      1.03 o 
  -7   3   2        0.00        0.91      0.93 o 
  -6   3   2       37.41       37.06      1.78 o 
  -5   3   2      329.03      335.91      6.35 o 
  -4   3   2       11.10       12.32      0.89 o 
  -3   3   2        0.22       -0.26      0.37 o 
  -2   3   2       23.61       18.20      1.22 o 
  -1   3   2       17.59       17.33      0.59 o 
   0   3   2      121.74      128.12      3.83 o 
   1   3   2       76.89       90.10      1.83 o 
   2   3   2      302.49      295.21      4.53 o 
   3   3   2       10.40       11.18      0.94 o 
   4   3   2       47.69       43.66      1.60 o 
   5   3   2       66.53       74.66      2.55 o 
   6   3   2      200.95      197.38      8.17 o 
   7   3   2        9.96       11.60      1.85 o 
  -8   4   2        8.33        9.25      1.41 o 
  -7   4   2       27.97       25.41      2.12 o 
  -6   4   2       81.62       79.18      2.66 o 
  -5   4   2      628.08      608.84     10.48 o 
  -4   4   2        9.78        8.46      0.56 o 
  -3   4   2      367.53      361.93      7.95 o 
  -2   4   2       44.04       40.93      0.97 o 
  -1   4   2        9.31        9.91      0.48 o 
   0   4   2       23.51       21.68      0.77 o 
   1   4   2       53.04       48.61      1.37 o 
   2   4   2       93.19       93.22      4.68 o 
   3   4   2      312.90      313.61      5.82 o 
   4   4   2        6.73        7.76      0.91 o 
   5   4   2       13.14       13.60      1.36 o 
   6   4   2       80.14       76.86      2.91 o 
  -8   5   2       13.40       14.19      2.34 o 
  -7   5   2        0.05       -0.91      0.91 o 
  -6   5   2        7.54        9.22      1.80 o 
  -5   5   2        5.28        4.82      0.80 o 
  -4   5   2       27.52       27.27      1.46 o 
  -3   5   2        9.21        6.70      0.54 o 
  -2   5   2       23.50       23.55      0.93 o 
  -1   5   2      223.32      248.96      3.13 o 
   0   5   2       75.74       79.34      1.41 o 
   1   5   2      109.13      104.88      2.44 o 
   2   5   2       32.63       27.41      2.08 o 
   3   5   2       44.92       46.21      3.75 o 
   4   5   2      105.32      101.25      3.03 o 
   5   5   2       57.93       55.01      2.34 o 
   6   5   2        2.32        1.89      0.99 o 
  -7   6   2       12.24       16.41      1.68 o 
  -6   6   2        0.23        0.90      1.16 o 
  -5   6   2        3.91        6.78      0.91 o 
  -4   6   2       11.29        8.82      0.58 o 
  -3   6   2       75.40       78.00      1.81 o 
  -2   6   2        0.13        1.40      0.49 o 
  -1   6   2       65.27       64.77      1.36 o 
   0   6   2       61.23       62.64      1.33 o 
   1   6   2       76.98       82.13      2.38 o 
   2   6   2      167.69      158.77      3.80 o 
   3   6   2       34.11       36.80      2.58 o 
   4   6   2       17.45       17.82      1.56 o 
   5   6   2        9.96       13.65      1.41 o 
  -7   7   2        2.88        1.88      2.60 o 
  -6   7   2       15.95       15.86      1.44 o 
  -5   7   2        3.47        4.10      0.95 o 
  -4   7   2        0.49        0.39      0.39 o 
  -3   7   2        1.10        1.83      0.82 o 
  -2   7   2      120.25      113.96      2.32 o 
  -1   7   2       55.58       54.82      1.38 o 
   0   7   2       75.38       70.79      2.31 o 
   1   7   2       57.42       59.56      2.60 o 
   2   7   2        3.03        4.84      1.95 o 
   3   7   2        0.04        0.97      1.21 o 
   4   7   2       18.94       19.32      1.73 o 
  -6   8   2        7.24        6.00      1.54 o 
  -5   8   2       41.52       43.25      2.71 o 
  -4   8   2       63.18       62.29      2.94 o 
  -3   8   2        3.92        3.37      0.80 o 
  -2   8   2       23.62       21.86      1.12 o 
  -1   8   2        0.42        0.21      0.41 o 
   0   8   2       13.56       14.81      1.28 o 
   1   8   2       84.58       80.01      6.92 o 
   2   8   2       48.60       58.97     16.26 o 
   3   8   2        0.00       -0.51      0.74 o 
  -5   9   2        3.69        6.71      1.91 o 
  -4   9   2        0.38        0.55      0.63 o 
  -3   9   2        0.24        0.19      1.07 o 
  -2   9   2      201.06      183.46      9.57 o 
  -1   9   2       15.83       17.47      1.41 o 
   0   9   2       28.81       32.15      3.82 o 
   1   9   2       11.28        9.41      2.25 o 
  -2 -10   3        7.52       10.68      1.91 o 
  -1 -10   3        3.41        3.33      0.93 o 
   0 -10   3       11.07        9.66      2.07 o 
   1 -10   3       13.04       12.47      1.59 o 
   2 -10   3       83.38       87.28      4.21 o 
   3 -10   3       12.90       13.44      1.37 o 
   4 -10   3        4.46        5.38      1.03 o 
  -3  -9   3        5.14        5.37      1.44 o 
  -2  -9   3       46.80       47.13      2.00 o 
  -1  -9   3        7.99        7.80      1.62 o 
   0  -9   3       21.91       24.14      1.42 o 
   1  -9   3        1.19        0.82      0.66 o 
   2  -9   3       41.21       40.46      1.84 o 
   3  -9   3       42.21       41.52      1.86 o 
   4  -9   3       57.34       57.37      2.53 o 
   5  -9   3        0.07        0.75      1.23 o 
   6  -9   3        8.20       12.37      2.31 o 
  -4  -8   3       12.15       11.33      2.42 o 
  -3  -8   3        3.55        4.70      1.11 o 
  -2  -8   3        5.67        6.38      1.04 o 
  -1  -8   3       44.57       48.63      1.81 o 
   0  -8   3       61.56       66.09      3.75 o 
   1  -8   3        0.91        1.49      0.62 o 
   2  -8   3       14.71       14.31      1.11 o 
   3  -8   3        2.18        2.54      1.05 o 
   4  -8   3        6.86        7.44      1.61 o 
   5  -8   3        2.10        2.43      0.75 o 
   6  -8   3       44.95       51.68      3.86 o 
  -5  -7   3        0.70        0.60      0.58 o 
  -4  -7   3        2.49        3.53      0.90 o 
  -3  -7   3        1.57        1.14      0.48 o 
  -2  -7   3      158.97      149.21      7.63 o 
  -1  -7   3      114.00      109.17      3.09 o 
   0  -7   3       83.35       75.91      2.98 o 
   1  -7   3       76.28       67.42      2.52 o 
   2  -7   3        7.69        9.28      0.86 o 
   3  -7   3        1.86        2.31      0.82 o 
   4  -7   3        0.22       -0.16      0.36 o 
   5  -7   3       12.74       11.49      0.74 o 
   6  -7   3        3.47        3.26      0.86 o 
   7  -7   3        0.48       -1.54      1.54 o 
  -6  -6   3        9.88        7.28      1.15 o 
  -5  -6   3       11.30        9.99      0.87 o 
  -4  -6   3      100.08       97.29      2.79 o 
  -3  -6   3      249.88      237.85      3.92 o 
  -2  -6   3       62.33       61.20      1.94 o 
  -1  -6   3      121.28      121.71      2.67 o 
   0  -6   3      269.78      265.46      6.90 o 
   1  -6   3        3.00        3.57      0.60 o 
   2  -6   3       18.59       19.77      0.65 o 
   3  -6   3       21.63       21.64      0.72 o 
   4  -6   3        6.74        7.86      1.26 o 
   5  -6   3        0.64        0.92      0.47 o 
   6  -6   3        3.67        4.27      0.93 o 
   7  -6   3       35.27       37.42      2.05 o 
  -7  -5   3       10.16        9.43      1.70 o 
  -6  -5   3        0.25       -0.52      0.52 o 
  -5  -5   3       85.60       83.70      2.75 o 
  -4  -5   3       11.12       11.51      0.79 o 
  -3  -5   3      127.51      130.62      2.11 o 
  -2  -5   3       64.07       63.86      1.19 o 
  -1  -5   3       50.60       50.60      0.80 o 
   0  -5   3       92.96       99.51      3.15 o 
   1  -5   3       97.33       97.35      1.92 o 
   2  -5   3      898.29      948.03     11.12 o 
   3  -5   3       24.51       25.73      0.74 o 
   4  -5   3        5.35        6.79      0.65 o 
   5  -5   3        6.02        7.55      0.65 o 
   6  -5   3       59.75       53.84      1.41 o 
   7  -5   3        1.24        1.63      1.05 o 
   8  -5   3        4.01        5.49      1.73 o 
  -7  -4   3       10.62       14.58      2.85 o 
  -6  -4   3       73.80       77.55      2.41 o 
  -5  -4   3        0.16        0.59      0.44 o 
  -4  -4   3      136.85      148.29      2.50 o 
  -3  -4   3       25.49       27.95      0.78 o 
  -2  -4   3     1072.73     1089.13      9.96 o 
  -1  -4   3      429.96      463.99      8.14 o 
   0  -4   3        4.60        4.57      0.87 o 
   1  -4   3      206.71      212.81      2.98 o 
   2  -4   3       18.43       19.80      1.07 o 
   3  -4   3       59.95       53.79      0.93 o 
   4  -4   3       86.73       93.69      1.61 o 
   5  -4   3       79.90       66.66      3.00 o 
   6  -4   3        4.98        2.94      0.50 o 
   7  -4   3        2.85        3.65      2.04 o 
   8  -4   3       42.80       39.66      2.54 o 
  -8  -3   3       77.41       74.07      6.71 o 
  -7  -3   3       17.29       16.27      1.62 o 
  -6  -3   3       12.00       14.62      1.03 o 
  -5  -3   3       63.73       54.74      1.39 o 
  -4  -3   3       21.80       21.04      0.83 o 
  -3  -3   3      129.91      132.68      1.86 o 
  -2  -3   3      224.24      238.36      2.39 o 
  -1  -3   3     3397.46     3353.10     20.80 o 
   0  -3   3      169.36      147.26      2.04 o 
   1  -3   3      142.47      155.81      3.04 o 
   2  -3   3        4.05        8.97      0.36 o 
   3  -3   3       90.53       88.43      1.47 o 
   4  -3   3        4.81        3.10      0.40 o 
   5  -3   3       60.16       63.11      1.49 o 
   6  -3   3       26.86       29.91      1.12 o 
   7  -3   3       91.62       81.60      2.90 o 
   8  -3   3       25.24       23.36      1.93 o 
  -8  -2   3        9.16        9.10      1.41 o 
  -7  -2   3        1.07        1.14      0.83 o 
  -6  -2   3        5.58        6.37      0.88 o 
  -5  -2   3       10.73       12.39      1.21 o 
  -4  -2   3        0.29        0.86      0.41 o 
  -3  -2   3      165.02      183.05      1.97 o 
  -2  -2   3      817.01      905.98      6.85 o 
  -1  -2   3       63.50       78.45      0.86 o 
   0  -2   3      447.92      473.23      4.58 o 
   1  -2   3      574.75      537.29      7.17 o 
   2  -2   3        2.33        5.83      1.00 o 
   3  -2   3      321.47      352.43      5.70 o 
   4  -2   3       21.52       27.23      1.01 o 
   5  -2   3        2.93        3.17      0.48 o 
   6  -2   3        0.21       -0.09      0.35 o 
   7  -2   3        2.69        5.81      1.44 o 
   8  -2   3        2.68        1.50      0.93 o 
  -8  -1   3        3.92        5.28      1.09 o 
  -7  -1   3        0.59       -0.74      0.74 o 
  -6  -1   3       23.90       21.65      1.32 o 
  -5  -1   3       11.49        8.09      0.43 o 
  -4  -1   3       59.88       57.95      1.56 o 
  -3  -1   3      292.12      290.10      3.57 o 
  -2  -1   3      155.83      147.69      2.41 o 
  -1  -1   3     1380.36     1407.71      8.66 o 
   0  -1   3      418.99      370.75      4.79 o 
   1  -1   3      636.54      610.22      4.20 o 
   2  -1   3      140.95      135.60      1.48 o 
   3  -1   3      204.18      227.52      2.66 o 
   4  -1   3       13.28       13.96      0.57 o 
   5  -1   3       19.97       21.15      1.01 o 
   6  -1   3       15.54       14.78      0.89 o 
   7  -1   3        0.00        0.16      0.52 o 
   8  -1   3       16.88       17.69      2.39 o 
  -8   0   3       10.03        7.22      1.34 o 
  -7   0   3       11.96       12.74      1.40 o 
  -6   0   3        1.47        1.66      0.69 o 
  -5   0   3      321.25      309.43      5.51 o 
  -4   0   3       29.17       39.25      1.28 o 
  -3   0   3      299.64      323.91      5.05 o 
  -2   0   3      453.83      481.38      3.36 o 
  -1   0   3        0.44        0.91      0.46 o 
   0   0   3      109.86      106.85      1.23 o 
   1   0   3      158.07      157.23      5.19 o 
   2   0   3       88.54       80.34      1.67 o 
   3   0   3      576.50      589.49      7.44 o 
   4   0   3        2.09        1.91      0.60 o 
   5   0   3      193.43      194.73      2.97 o 
   6   0   3       51.04       51.96      1.70 o 
   7   0   3        0.07       -0.07      0.88 o 
  -8   1   3        0.40        0.55      0.80 o 
  -7   1   3       12.73       16.11      2.26 o 
  -6   1   3      111.28      112.19      3.75 o 
  -5   1   3        5.27        3.94      0.70 o 
  -4   1   3        2.37        3.51      1.27 o 
  -3   1   3        0.90        3.24      0.54 o 
  -2   1   3     1018.29     1010.23     10.94 o 
  -1   1   3     1261.67     1301.39     21.30 o 
   0   1   3        0.44        1.27      0.17 o 
   1   1   3       35.10       47.17      1.45 o 
   2   1   3        2.35        1.71      0.19 o 
   3   1   3       45.80       42.61      1.28 o 
   4   1   3       42.72       41.69      1.67 o 
   5   1   3      160.02      152.84      5.94 o 
   6   1   3       38.13       40.56      1.89 o 
   7   1   3        4.52        6.08      1.61 o 
  -8   2   3        0.49        0.93      0.88 o 
  -7   2   3        0.22        0.17      0.75 o 
  -6   2   3      365.34      395.89      8.12 o 
  -5   2   3      152.48      157.26      3.99 o 
  -4   2   3       21.11       26.56      2.80 o 
  -3   2   3      278.56      247.29      6.43 o 
  -2   2   3        0.20        0.38      0.42 o 
  -1   2   3        0.26        0.14      0.30 o 
   0   2   3      652.10      704.76      4.78 o 
   1   2   3        8.66        9.84      0.63 o 
   2   2   3      853.02      908.43     11.49 o 
   3   2   3       57.60       62.25      2.78 o 
   4   2   3        6.79        9.58      1.39 o 
   5   2   3      189.81      188.89      4.67 o 
   6   2   3       10.66       10.74      2.20 o 
   7   2   3       29.02       28.58      2.78 o 
  -8   3   3        1.92        1.48      0.96 o 
  -7   3   3       30.06       28.06      2.03 o 
  -6   3   3        1.21        0.85      0.70 o 
  -5   3   3      307.52      318.91      6.06 o 
  -4   3   3        0.00        2.12      1.41 o 
  -3   3   3        2.48        7.35      0.92 o 
  -2   3   3      698.41      758.21      8.65 o 
  -1   3   3      661.46      719.06      6.59 o 
   0   3   3       50.50       53.72      0.99 o 
   1   3   3        3.81        6.70      1.47 o 
   2   3   3       33.39       34.53      1.24 o 
   3   3   3        8.67        7.48      0.79 o 
   4   3   3        3.79        4.91      0.80 o 
   5   3   3       15.05       13.38      1.22 o 
   6   3   3       80.17       78.43      2.99 o 
  -8   4   3       12.15       14.04      1.81 o 
  -7   4   3        4.18        6.20      3.93 o 
  -6   4   3       19.77       23.33      1.50 o 
  -5   4   3       31.57       31.45      2.34 o 
  -4   4   3       21.32       23.19      1.18 o 
  -3   4   3      187.25      189.52      4.96 o 
  -2   4   3        0.18        0.44      0.33 o 
  -1   4   3       63.52       58.09      4.50 o 
   0   4   3       53.65       48.94      1.32 o 
   1   4   3      193.00      208.70      3.79 o 
   2   4   3       43.37       48.04      1.76 o 
   3   4   3      108.00      108.66      3.69 o 
   4   4   3        0.00        0.32      0.61 o 
   5   4   3        2.70        3.88      1.67 o 
   6   4   3       52.36       51.64      2.79 o 
  -8   5   3        0.08        0.49      0.87 o 
  -7   5   3        0.14       -0.90      0.90 o 
  -6   5   3        9.53       10.24      1.47 o 
  -5   5   3       54.45       59.15      3.77 o 
  -4   5   3        3.42        4.28      0.90 o 
  -3   5   3       59.29       57.39      1.85 o 
  -2   5   3        5.14        4.54      0.53 o 
  -1   5   3        5.75        4.41      0.46 o 
   0   5   3       40.48       35.52      1.38 o 
   1   5   3        1.13        3.90      0.70 o 
   2   5   3        0.84        0.82      1.56 o 
   3   5   3        8.06        8.40      1.13 o 
   4   5   3       89.68       92.03      3.10 o 
   5   5   3       20.85       23.12      1.68 o 
  -7   6   3       15.62       15.83      1.70 o 
  -6   6   3       61.53       60.29      4.47 o 
  -5   6   3       24.08       21.88      1.52 o 
  -4   6   3       12.95       12.10      0.89 o 
  -3   6   3       23.31       21.24      1.06 o 
  -2   6   3       40.91       38.48      3.52 o 
  -1   6   3        0.45        1.13      0.66 o 
   0   6   3       17.18       14.22      0.69 o 
   1   6   3       92.18       97.47      3.68 o 
   2   6   3      201.99      201.53      4.71 o 
   3   6   3        1.10        0.83      0.92 o 
   4   6   3        8.17        9.47      1.77 o 
  -7   7   3        0.80        1.61      1.05 o 
  -6   7   3      101.07      103.38      9.32 o 
  -5   7   3        9.90       11.25      1.20 o 
  -4   7   3       58.30       54.38      1.44 o 
  -3   7   3      110.26      101.79      2.37 o 
  -2   7   3        0.58        0.84      0.60 o 
  -1   7   3       18.17       16.93      1.03 o 
   0   7   3        3.55        2.71      0.74 o 
   1   7   3       12.87       16.05      1.47 o 
   2   7   3      105.04      105.21      3.39 o 
   3   7   3        1.58        1.13      0.78 o 
  -6   8   3       14.07       13.44      2.17 o 
  -5   8   3       12.21       12.22      1.34 o 
  -4   8   3       26.00       24.38      1.63 o 
  -3   8   3        8.97       10.37      0.75 o 
  -2   8   3       46.14       42.03      1.92 o 
  -1   8   3        7.91       10.24      1.17 o 
   0   8   3        6.14        5.30      0.98 o 
   1   8   3       85.66       86.48      3.48 o 
   2   8   3       52.37       50.03      3.78 o 
  -4   9   3        5.00        3.78      1.37 o 
  -3   9   3        6.63        2.36      0.90 o 
  -2   9   3       11.62       13.30      1.21 o 
  -1   9   3       24.37       27.24      1.79 o 
   0   9   3        6.24        5.73      2.00 o 
   1 -11   4       35.04       32.25      2.12 o 
   2 -11   4       64.22       62.83      3.00 o 
  -2 -10   4       22.18       17.72      1.59 o 
  -1 -10   4       36.96       38.36      3.14 o 
   0 -10   4        2.54        2.99      1.56 o 
   1 -10   4       85.56       93.50      3.16 o 
   2 -10   4       37.88       42.66      2.18 o 
   3 -10   4       12.15       14.37      1.36 o 
   4 -10   4        6.34        5.60      1.12 o 
  -3  -9   4        1.03        1.67      0.80 o 
  -2  -9   4        6.61        7.33      1.07 o 
  -1  -9   4        0.58        0.36      0.63 o 
   0  -9   4        2.30        2.13      0.86 o 
   1  -9   4       23.89       19.75      1.37 o 
   2  -9   4      317.75      349.02      7.88 o 
   3  -9   4        9.01       10.82      2.95 o 
   4  -9   4       67.37       69.07      2.50 o 
   5  -9   4       18.94       16.43      1.81 o 
   6  -9   4        0.40        0.66      1.28 o 
  -5  -8   4        0.20       -0.59      0.92 o 
  -4  -8   4       34.27       31.25      1.65 o 
  -3  -8   4        9.94        5.25      0.94 o 
  -2  -8   4       28.82       29.24      4.40 o 
  -1  -8   4       15.40       16.31      1.18 o 
   0  -8   4      120.18      111.46      2.92 o 
   1  -8   4       57.99       50.29      2.48 o 
   2  -8   4       17.97       16.29      2.00 o 
   3  -8   4       66.17       66.79      2.24 o 
   4  -8   4       44.57       49.03      2.68 o 
   5  -8   4        3.98        3.54      1.18 o 
   6  -8   4        0.03       -0.92      1.27 o 
  -5  -7   4        3.89        4.42      1.55 o 
  -4  -7   4        5.37        4.91      0.61 o 
  -3  -7   4      144.88      130.24      4.36 o 
  -2  -7   4      201.15      210.86      4.66 o 
  -1  -7   4      205.30      194.39      4.07 o 
   0  -7   4        8.72        8.91      0.82 o 
   1  -7   4      343.60      341.07      5.98 o 
   2  -7   4       50.32       51.97      2.05 o 
   3  -7   4       37.21       38.94      1.67 o 
   4  -7   4       23.84       21.73      1.34 o 
   5  -7   4       27.07       24.92      1.68 o 
   6  -7   4        2.55        2.98      1.38 o 
   7  -7   4        0.97        0.27      1.06 o 
  -6  -6   4        7.20        5.76      1.60 o 
  -5  -6   4       69.40       63.58      2.60 o 
  -4  -6   4       29.13       29.34      1.13 o 
  -3  -6   4       25.44       26.04      1.00 o 
  -2  -6   4      512.37      532.78     16.34 o 
  -1  -6   4       62.13       60.29      1.66 o 
   0  -6   4      305.82      301.68      5.85 o 
   1  -6   4       62.25       62.22      1.70 o 
   2  -6   4       68.75       72.48      4.35 o 
   3  -6   4       23.83       25.28      1.39 o 
   4  -6   4       49.93       46.12      2.05 o 
   5  -6   4       29.68       22.76      1.03 o 
   6  -6   4        4.53        3.87      0.62 o 
   7  -6   4        5.79        8.52      1.68 o 
  -7  -5   4       61.37       55.01      4.32 o 
  -6  -5   4       66.69       59.38      1.69 o 
  -5  -5   4        3.57        4.65      0.57 o 
  -4  -5   4       43.34       44.87      1.18 o 
  -3  -5   4        8.59        6.40      0.51 o 
  -2  -5   4        1.62        3.32      0.58 o 
  -1  -5   4       20.67       17.10      0.70 o 
   0  -5   4        2.50        1.10      0.44 o 
   1  -5   4      234.18      238.50      3.79 o 
   2  -5   4      107.59       99.80      4.10 o 
   3  -5   4      192.40      180.46      6.22 o 
   4  -5   4       62.19       61.15      1.33 o 
   5  -5   4       46.18       46.82      1.31 o 
   6  -5   4       59.63       53.54      2.40 o 
   7  -5   4        7.48        5.91      1.07 o 
  -7  -4   4        2.06        3.49      1.37 o 
  -6  -4   4      187.59      183.67      3.93 o 
  -5  -4   4        4.22        6.66      0.58 o 
  -4  -4   4       94.57       93.06      1.74 o 
  -3  -4   4      219.39      248.27      3.54 o 
  -2  -4   4      326.36      337.77      3.43 o 
  -1  -4   4       53.14       56.46      1.70 o 
   0  -4   4        1.62        2.54      0.70 o 
   1  -4   4      285.94      292.46      9.36 o 
   2  -4   4      382.28      388.57     10.04 o 
   3  -4   4        0.92        2.68      0.46 o 
   4  -4   4        6.19        7.74      0.90 o 
   5  -4   4      175.39      155.99      4.35 o 
   6  -4   4        5.56        4.46      0.61 o 
   7  -4   4        5.48        4.94      1.09 o 
   8  -4   4        5.29        6.93      2.06 o 
  -8  -3   4       22.69       23.57      1.82 o 
  -7  -3   4       16.19       15.76      1.49 o 
  -6  -3   4       69.62       74.27      3.10 o 
  -5  -3   4       10.02        9.86      0.65 o 
  -4  -3   4       16.89       18.17      0.65 o 
  -3  -3   4      287.56      300.40      4.43 o 
  -2  -3   4      383.15      413.41      3.85 o 
  -1  -3   4      365.68      400.20      4.72 o 
   0  -3   4        7.49        9.23      0.65 o 
   1  -3   4       21.31       19.64      0.92 o 
   2  -3   4      381.09      392.44      4.19 o 
   3  -3   4       35.47       30.89      0.72 o 
   4  -3   4        0.12        0.22      0.43 o 
   5  -3   4      138.17      133.94      4.35 o 
   6  -3   4        9.19        8.85      1.05 o 
   7  -3   4       17.54       15.10      1.32 o 
   8  -3   4        0.62        2.07      1.36 o 
  -8  -2   4        3.14        5.08      1.12 o 
  -7  -2   4       12.02       11.06      1.33 o 
  -6  -2   4        1.18        2.62      0.77 o 
  -5  -2   4       83.84       69.90      2.74 o 
  -4  -2   4       12.08        9.16      0.46 o 
  -3  -2   4        3.38        7.39      0.81 o 
  -2  -2   4      103.77       97.48      1.50 o 
  -1  -2   4     1004.61      958.35      6.98 o 
   0  -2   4      398.11      394.90      2.84 o 
   1  -2   4      912.63      854.80      6.30 o 
   2  -2   4        0.16        0.69      0.40 o 
   3  -2   4       28.56       31.33      1.12 o 
   4  -2   4       63.94       62.38      1.54 o 
   5  -2   4        1.10        1.19      0.43 o 
   6  -2   4        2.29        2.74      0.53 o 
   7  -2   4       12.03        9.75      1.12 o 
  -8  -1   4        0.15        3.49      3.40 o 
  -7  -1   4      101.63      111.37      5.56 o 
  -6  -1   4        7.60        8.41      1.66 o 
  -5  -1   4       16.53       15.75      1.09 o 
  -4  -1   4        0.15        0.56      0.43 o 
  -3  -1   4      249.74      233.65      5.61 o 
  -2  -1   4      188.32      155.14      3.16 o 
  -1  -1   4      153.04      166.28      1.71 o 
   0  -1   4      563.82      601.83      4.41 o 
   1  -1   4       83.91       88.85      1.52 o 
   2  -1   4        5.81        3.50      0.40 o 
   3  -1   4       70.18       70.98      1.30 o 
   4  -1   4       15.06       16.14      0.68 o 
   5  -1   4        9.37       10.33      0.75 o 
   6  -1   4        1.85        2.30      0.84 o 
   7  -1   4        7.15        4.50      1.39 o 
  -8   0   4        5.49        5.94      1.13 o 
  -7   0   4      228.42      226.05      5.44 o 
  -6   0   4      221.34      223.33      5.05 o 
  -5   0   4      203.95      217.33      4.32 o 
  -4   0   4       34.02       35.67      1.38 o 
  -3   0   4        0.75        1.49      0.68 o 
  -2   0   4      261.14      265.91      2.45 o 
  -1   0   4       20.38       28.48      0.83 o 
   0   0   4        1.69        2.47      0.68 o 
   1   0   4     1613.20     1746.61     20.97 o 
   2   0   4       11.51       16.24      0.88 o 
   3   0   4      138.88      140.40      4.39 o 
   4   0   4      407.99      391.59      6.43 o 
   5   0   4       60.68       57.06      1.40 o 
   6   0   4       34.50       32.09      1.58 o 
   7   0   4        0.68        0.56      1.09 o 
  -8   1   4       12.42       11.11      1.48 o 
  -7   1   4      121.29      130.88      4.06 o 
  -6   1   4        2.13        1.45      0.79 o 
  -5   1   4       29.08       29.27      1.43 o 
  -4   1   4       12.53       13.22      0.89 o 
  -3   1   4      444.54      492.90      6.44 o 
  -2   1   4      204.88      240.94      2.43 o 
  -1   1   4     1228.80     1239.30      9.71 o 
   0   1   4      710.68      674.10     11.97 o 
   1   1   4      544.68      568.83      6.91 o 
   2   1   4       10.22        9.99      0.73 o 
   3   1   4        0.00        0.35      0.41 o 
   4   1   4       15.37       16.68      1.06 o 
   5   1   4      258.61      269.16      5.86 o 
   6   1   4        2.54        2.59      0.97 o 
   7   1   4        8.04        7.28      1.89 o 
  -8   2   4        3.38        7.65      1.55 o 
  -7   2   4       66.99       66.26      2.73 o 
  -6   2   4      169.28      172.88      4.45 o 
  -5   2   4       25.75       31.13      2.95 o 
  -4   2   4      112.61      111.05      2.70 o 
  -3   2   4      104.05      130.43      2.58 o 
  -2   2   4      135.54      152.79      2.70 o 
  -1   2   4       27.80       19.67      0.58 o 
   0   2   4      237.94      233.70      4.74 o 
   1   2   4     1040.55     1103.09     13.60 o 
   2   2   4        2.78        3.16      1.26 o 
   3   2   4       94.73       97.27      2.37 o 
   4   2   4       15.97       19.36      1.19 o 
   5   2   4       62.06       60.30      3.14 o 
   6   2   4        1.23        0.07      1.43 o 
  -8   3   4        0.36        0.25      0.81 o 
  -7   3   4       14.87       13.55      1.43 o 
  -6   3   4        6.60        6.33      1.09 o 
  -5   3   4        0.17       -0.35      0.79 o 
  -4   3   4        5.81        6.36      0.80 o 
  -3   3   4        0.36        2.44      0.83 o 
  -2   3   4        2.44        2.00      0.37 o 
  -1   3   4       50.33       39.09      0.95 o 
   0   3   4        0.99        1.86      0.62 o 
   1   3   4       51.19       46.46      1.46 o 
   2   3   4        1.84        1.98      0.90 o 
   3   3   4       65.77       69.17      2.16 o 
   4   3   4       16.95       18.72      1.41 o 
   5   3   4      132.06      132.13      4.33 o 
   6   3   4        0.97        0.99      1.35 o 
  -8   4   4       30.98       33.75      2.33 o 
  -7   4   4       15.81       19.56      1.81 o 
  -6   4   4        3.04        4.36      1.00 o 
  -5   4   4       38.07       35.68      2.01 o 
  -4   4   4        7.01        5.29      0.74 o 
  -3   4   4       85.16       86.20      1.61 o 
  -2   4   4       38.34       39.52      0.99 o 
  -1   4   4      170.91      185.28      2.82 o 
   0   4   4      106.14       99.83      2.55 o 
   1   4   4      172.61      182.96      3.76 o 
   2   4   4       98.79      107.78      2.85 o 
   3   4   4       16.48       18.42      1.25 o 
   4   4   4        2.24        1.32      0.83 o 
   5   4   4        0.03       -0.49      0.74 o 
  -7   5   4        0.02        1.10      0.90 o 
  -6   5   4       35.18       38.19      2.16 o 
  -5   5   4        1.84        1.93      0.81 o 
  -4   5   4       28.36       19.39      0.84 o 
  -3   5   4        1.72        4.44      0.57 o 
  -2   5   4       95.59       96.91      1.85 o 
  -1   5   4        0.05       -0.13      0.34 o 
   0   5   4      288.23      286.28      5.86 o 
   1   5   4       56.95       59.62      2.07 o 
   2   5   4        7.64        8.02      0.99 o 
   3   5   4        1.78        2.47      1.56 o 
   4   5   4        0.93        0.83      0.79 o 
   5   5   4        1.92        1.93      0.98 o 
  -7   6   4        5.62        6.88      1.31 o 
  -6   6   4        8.73       10.10      1.28 o 
  -5   6   4        3.27        5.21      0.97 o 
  -4   6   4       37.75       36.20      2.77 o 
  -3   6   4        5.59        8.12      0.69 o 
  -2   6   4       56.55       57.16      1.66 o 
  -1   6   4       42.94       46.33      4.78 o 
   0   6   4      226.42      231.78      5.23 o 
   1   6   4      240.77      254.37      6.31 o 
   2   6   4       26.27       27.39      1.61 o 
   3   6   4       11.85       12.04      3.86 o 
   4   6   4        0.20       -0.78      0.92 o 
  -6   7   4        3.36        2.12      0.99 o 
  -5   7   4       47.01       53.20      2.42 o 
  -4   7   4       57.32       51.03      2.31 o 
  -3   7   4        2.73        1.80      0.56 o 
  -2   7   4        5.97        6.29      0.68 o 
  -1   7   4        1.84        3.64      0.92 o 
   0   7   4        0.43        1.33      0.73 o 
   1   7   4       47.79       48.51      3.70 o 
   2   7   4        0.37        0.24      0.67 o 
   3   7   4        0.01        0.14      0.71 o 
  -5   8   4        8.29        6.85      1.28 o 
  -4   8   4       16.71       14.92      1.27 o 
  -3   8   4       74.21       68.67      2.62 o 
  -2   8   4       11.63       10.00      2.30 o 
  -1   8   4       30.72       31.94      1.76 o 
   0   8   4       33.78       36.82      2.14 o 
   1   8   4       16.25       18.97      1.64 o 
  -2   9   4        2.71        3.93      1.00 o 
   1 -11   5       58.73       53.91      2.78 o 
   2 -11   5        7.75        6.83      1.25 o 
  -2 -10   5       15.45       15.10      1.47 o 
  -1 -10   5        7.64       13.72      2.94 o 
   0 -10   5       16.36       16.20      1.53 o 
   1 -10   5       16.21       19.52      1.89 o 
   2 -10   5       42.43       46.28      2.39 o 
   3 -10   5        5.50        7.84      1.34 o 
   4 -10   5       11.22        9.13      1.27 o 
  -3  -9   5        0.06       -0.64      0.73 o 
  -2  -9   5        1.91        2.36      1.23 o 
  -1  -9   5        8.41       12.58      1.34 o 
   0  -9   5       20.46       18.54      1.30 o 
   1  -9   5        2.27        2.91      1.64 o 
   2  -9   5       18.86       20.27      1.55 o 
   3  -9   5       46.24       43.03      3.24 o 
   4  -9   5       30.95       31.23      1.95 o 
   5  -9   5       42.49       36.50      2.09 o 
  -5  -8   5        4.38        4.14      0.96 o 
  -4  -8   5        2.60        7.40      3.55 o 
  -3  -8   5      121.97      124.34      3.74 o 
  -2  -8   5        5.32        5.24      0.93 o 
  -1  -8   5       67.50       63.57      2.17 o 
   0  -8   5       12.77       15.45      1.22 o 
   1  -8   5      199.30      198.16      4.99 o 
   2  -8   5        4.02        4.04      0.85 o 
   3  -8   5      110.68      115.46      3.52 o 
   4  -8   5        6.32        9.02      1.15 o 
   5  -8   5        2.13        2.13      0.90 o 
   6  -8   5       37.78       38.11      3.83 o 
  -5  -7   5        1.10        1.73      0.86 o 
  -4  -7   5       35.93       36.92      1.94 o 
  -3  -7   5      167.30      166.92      4.02 o 
  -2  -7   5      106.94      109.37      2.78 o 
  -1  -7   5      104.61      103.03      2.71 o 
   0  -7   5       21.85       18.32      1.15 o 
   1  -7   5      108.08      116.14      3.07 o 
   2  -7   5       47.42       58.22      2.43 o 
   3  -7   5       11.17       11.76      2.16 o 
   4  -7   5        5.06        4.89      0.80 o 
   5  -7   5        4.42        4.49      0.95 o 
   6  -7   5        3.41        4.84      2.53 o 
   7  -7   5        6.75       -0.86      0.86 o 
  -6  -6   5        0.91        0.54      0.57 o 
  -5  -6   5       82.65       85.30      2.42 o 
  -4  -6   5       22.59       21.41      1.41 o 
  -3  -6   5      629.54      596.38     17.38 o 
  -2  -6   5        0.20        1.05      0.51 o 
  -1  -6   5        4.60        3.82      0.73 o 
   0  -6   5      124.53      126.62      2.79 o 
   1  -6   5      139.90      155.90      3.31 o 
   2  -6   5       25.70       24.42      1.16 o 
   3  -6   5        5.77        6.53      0.81 o 
   4  -6   5      185.06      157.42      7.98 o 
   5  -6   5        0.07       -0.19      0.38 o 
   6  -6   5        8.35        7.60      0.91 o 
   7  -6   5        0.01       -0.49      1.04 o 
  -7  -5   5        1.53        1.79      0.96 o 
  -6  -5   5        4.27        3.84      0.67 o 
  -5  -5   5       34.21       35.61      1.21 o 
  -4  -5   5       32.95       34.30      0.98 o 
  -3  -5   5      620.71      598.69      7.63 o 
  -2  -5   5      595.09      584.17     14.34 o 
  -1  -5   5       40.11       35.84      1.21 o 
   0  -5   5      111.75      125.47      2.49 o 
   1  -5   5        0.91        0.80      0.46 o 
   2  -5   5        0.25        0.51      0.20 o 
   3  -5   5      263.19      250.27      8.57 o 
   4  -5   5       50.61       46.69      1.98 o 
   5  -5   5       57.47       52.61      1.54 o 
   6  -5   5        2.18        3.58      1.01 o 
   7  -5   5        1.46        3.14      1.94 o 
  -7  -4   5       12.32       10.17      1.35 o 
  -6  -4   5        7.12        6.42      1.34 o 
  -5  -4   5       51.89       52.89      1.26 o 
  -4  -4   5       61.58       67.39      1.40 o 
  -3  -4   5       17.61       21.42      0.70 o 
  -2  -4   5      119.78      105.27      2.75 o 
  -1  -4   5       72.94       80.73      5.64 o 
   0  -4   5       14.33       20.62      1.98 o 
   1  -4   5      385.59      401.05      5.60 o 
   2  -4   5        8.51        9.40      0.67 o 
   3  -4   5       29.19       24.59      0.85 o 
   4  -4   5       61.83       63.10      1.42 o 
   5  -4   5       17.29       20.62      1.45 o 
   6  -4   5        7.07        7.19      0.78 o 
   7  -4   5        1.56        1.08      0.69 o 
  -8  -3   5        3.41        3.17      1.89 o 
  -7  -3   5       81.24       85.68      3.35 o 
  -6  -3   5       47.09       44.61      2.08 o 
  -5  -3   5        7.66       10.47      1.59 o 
  -4  -3   5       24.19       19.04      0.71 o 
  -3  -3   5      288.71      258.73      3.02 o 
  -2  -3   5       85.62       84.18      2.27 o 
  -1  -3   5       35.68       30.86      0.62 o 
   0  -3   5       34.82       33.55      1.03 o 
   1  -3   5      141.11      139.14      1.48 o 
   2  -3   5       38.62       37.80      0.78 o 
   3  -3   5      179.01      175.58      2.33 o 
   4  -3   5       12.76       13.44      0.85 o 
   5  -3   5        0.00        0.84      0.52 o 
   6  -3   5        1.04        0.85      0.46 o 
   7  -3   5       30.96       34.07      3.81 o 
  -8  -2   5       18.67       19.43      1.72 o 
  -7  -2   5       60.84       63.60      2.58 o 
  -6  -2   5        2.33        1.58      0.88 o 
  -5  -2   5       18.15       19.43      1.18 o 
  -4  -2   5      110.91      118.54      2.21 o 
  -3  -2   5        4.95        4.39      0.38 o 
  -2  -2   5        9.67       13.25      0.50 o 
  -1  -2   5      533.61      536.83      4.69 o 
   0  -2   5      140.30      134.29      3.13 o 
   1  -2   5      265.37      290.62      2.78 o 
   2  -2   5      343.83      382.99      3.88 o 
   3  -2   5      228.71      218.18      2.78 o 
   4  -2   5      425.30      449.80      6.61 o 
   5  -2   5        8.58        8.36      0.67 o 
   6  -2   5        3.31        3.86      0.86 o 
   7  -2   5       28.60       32.61      2.57 o 
  -8  -1   5       18.29       16.58      2.70 o 
  -7  -1   5       13.31       14.93      1.48 o 
  -6  -1   5        4.71        5.03      0.89 o 
  -5  -1   5       75.24       85.98      3.70 o 
  -4  -1   5      160.96      172.35      4.53 o 
  -3  -1   5     1752.74     1889.18     21.14 o 
  -2  -1   5        3.97        4.65      0.59 o 
  -1  -1   5      124.06      134.29      1.72 o 
   0  -1   5       25.71       24.90      1.03 o 
   1  -1   5      169.87      179.22      1.92 o 
   2  -1   5        1.20        1.78      0.39 o 
   3  -1   5      107.32      114.30      3.76 o 
   4  -1   5      661.66      665.34     21.01 o 
   5  -1   5      275.99      276.85     11.18 o 
   6  -1   5        0.34       -0.32      0.60 o 
   7  -1   5       19.66       19.88      1.90 o 
  -8   0   5        6.51        5.60      1.35 o 
  -7   0   5       86.09       91.05      3.46 o 
  -6   0   5      155.86      156.11      4.30 o 
  -5   0   5       24.22       25.96      1.39 o 
  -4   0   5        2.85        4.05      0.67 o 
  -3   0   5        0.05        0.09      0.21 o 
  -2   0   5      201.39      202.94      2.31 o 
  -1   0   5       14.73       16.94      0.74 o 
   0   0   5      494.59      532.55      5.96 o 
   1   0   5        5.52        2.45      0.41 o 
   2   0   5      133.69      130.62      3.45 o 
   3   0   5        7.98       10.86      1.28 o 
   4   0   5       16.78       14.67      0.63 o 
   5   0   5        2.54        3.13      1.83 o 
   6   0   5        2.99        1.86      1.37 o 
   7   0   5        2.70        4.45      1.11 o 
  -8   1   5        4.64        5.27      1.27 o 
  -7   1   5       22.49       22.88      1.75 o 
  -6   1   5      132.63      135.26      3.79 o 
  -5   1   5        7.54        7.01      1.12 o 
  -4   1   5      105.23      113.42      3.04 o 
  -3   1   5        1.40        1.53      0.28 o 
  -2   1   5      338.58      376.54      3.93 o 
  -1   1   5      264.22      306.91      3.26 o 
   0   1   5      148.05      169.02      1.77 o 
   1   1   5      192.69      218.32      4.87 o 
   2   1   5       40.93       36.91      2.17 o 
   3   1   5        0.04        1.56      0.56 o 
   4   1   5      200.75      203.02      4.39 o 
   5   1   5      136.46      143.24      4.25 o 
   6   1   5        0.59       -0.01      0.57 o 
  -8   2   5       10.98       15.94      3.19 o 
  -7   2   5        3.30        6.40      1.22 o 
  -6   2   5       24.81       26.81      1.70 o 
  -5   2   5        0.35        0.05      0.59 o 
  -4   2   5      263.86      279.52      5.30 o 
  -3   2   5        0.06        0.60      0.29 o 
  -2   2   5       84.77       74.71      1.32 o 
  -1   2   5       12.80        9.68      0.88 o 
   0   2   5        9.05        9.14      0.60 o 
   1   2   5       15.62       12.58      0.83 o 
   2   2   5        8.20        6.03      0.77 o 
   3   2   5      170.44      171.62      3.92 o 
   4   2   5        9.87       10.26      2.10 o 
   5   2   5       29.95       32.97      1.83 o 
   6   2   5        4.93        5.66      1.23 o 
  -8   3   5        0.15       -0.75      0.98 o 
  -7   3   5        0.46        1.09      1.19 o 
  -6   3   5      124.50      126.45      3.83 o 
  -5   3   5        5.39        4.98      0.93 o 
  -4   3   5       41.87       40.35      1.77 o 
  -3   3   5        7.16        7.93      0.51 o 
  -2   3   5       82.88       73.68      1.56 o 
  -1   3   5       16.17       18.93      0.76 o 
   0   3   5        7.20        8.44      0.75 o 
   1   3   5      120.98      126.07      2.87 o 
   2   3   5       24.44       25.08      2.20 o 
   3   3   5        4.15        6.05      0.90 o 
   4   3   5      194.94      201.12      5.01 o 
   5   3   5        4.73        3.93      1.26 o 
   6   3   5       11.76       13.49      1.80 o 
  -8   4   5       71.01       75.98      3.56 o 
  -7   4   5       23.32       26.53      1.95 o 
  -6   4   5       24.33       22.73      1.71 o 
  -5   4   5        2.32        3.02      0.97 o 
  -4   4   5        0.45        0.27      0.36 o 
  -3   4   5       24.81       20.83      1.84 o 
  -2   4   5       61.38       59.42      1.34 o 
  -1   4   5      226.08      227.10      2.97 o 
   0   4   5      164.24      168.89      3.60 o 
   1   4   5       21.56       21.52      3.44 o 
   2   4   5       86.42       89.01      2.68 o 
   3   4   5       25.12       23.11      2.13 o 
   4   4   5        3.19        2.83      0.96 o 
   5   4   5        3.79        4.86      1.26 o 
  -7   5   5       30.10       33.41      2.29 o 
  -6   5   5       13.24       19.57      1.79 o 
  -5   5   5       12.77       12.52      1.94 o 
  -4   5   5       82.54       66.15      2.29 o 
  -3   5   5       10.99       11.67      0.77 o 
  -2   5   5      125.01      110.97      2.13 o 
  -1   5   5       47.43       45.43      1.67 o 
   0   5   5      440.21      431.62      8.12 o 
   1   5   5        3.15        4.87      0.89 o 
   2   5   5        0.20       -0.53      0.84 o 
   3   5   5        0.00       -0.03      0.66 o 
   4   5   5       38.19       36.62      6.08 o 
  -7   6   5        2.10        3.32      1.30 o 
  -6   6   5        5.32        6.71      1.35 o 
  -5   6   5       26.75       29.39      1.79 o 
  -4   6   5        9.00        9.87      0.84 o 
  -3   6   5      373.53      356.83      5.91 o 
  -2   6   5       20.69       17.67      0.82 o 
  -1   6   5      159.51      165.00     10.26 o 
   0   6   5       44.25       40.88      2.07 o 
   1   6   5        4.48        6.45      1.11 o 
   2   6   5        2.25        2.46      0.93 o 
   3   6   5       31.33       34.36      2.04 o 
  -6   7   5       40.38       39.94      2.59 o 
  -5   7   5       57.11       62.29      3.61 o 
  -4   7   5        3.37        3.41      0.88 o 
  -3   7   5        7.73        8.02      1.40 o 
  -2   7   5       31.26       31.08      2.56 o 
  -1   7   5        0.36        0.66      0.77 o 
   0   7   5       45.79       42.34      3.65 o 
   1   7   5      121.01      126.79      4.29 o 
   2   7   5        2.00        4.68      3.37 o 
  -4   8   5       24.03       29.80      2.91 o 
  -3   8   5        0.74        0.92      0.84 o 
  -2   8   5        1.99        2.56      0.85 o 
  -1   8   5       31.22       35.31      2.00 o 
   0   8   5        4.93        5.93      1.42 o 
  -2 -10   6        9.95        9.12      1.43 o 
  -1 -10   6       10.35       10.70      1.34 o 
   0 -10   6       48.06       47.41      2.32 o 
   1 -10   6        5.38        7.11      1.16 o 
   2 -10   6       13.12       13.02      1.41 o 
   3 -10   6        7.65        8.00      1.23 o 
   4 -10   6        3.38        3.17      2.43 o 
  -3  -9   6        5.51        7.82      1.28 o 
  -2  -9   6        6.63        6.13      1.09 o 
  -1  -9   6       14.10       19.13      1.49 o 
   0  -9   6       76.29       77.35      2.98 o 
   1  -9   6        8.92        5.50      1.02 o 
   2  -9   6       16.01       25.48      8.90 o 
   3  -9   6      104.31      103.23      3.40 o 
   4  -9   6        8.24        7.83      1.15 o 
   5  -9   6       22.14       23.03      1.71 o 
  -5  -8   6       17.37       15.19      1.42 o 
  -4  -8   6      223.44      201.71      5.31 o 
  -3  -8   6       38.90       36.73      3.52 o 
  -2  -8   6        3.82        3.52      0.85 o 
  -1  -8   6      114.58      116.92      3.63 o 
   0  -8   6        0.03        0.24      0.66 o 
   1  -8   6      225.90      234.86      6.98 o 
   2  -8   6        3.38        2.99      0.84 o 
   3  -8   6       28.10       31.64      1.89 o 
   4  -8   6       66.12       60.61      2.37 o 
   5  -8   6        9.50        8.08      1.74 o 
   6  -8   6       24.35       26.67      2.92 o 
  -5  -7   6        7.12        9.81      1.12 o 
  -4  -7   6       86.76       87.11      2.82 o 
  -3  -7   6       24.39       23.23      1.37 o 
  -2  -7   6        1.69        1.21      0.85 o 
  -1  -7   6        5.13        5.02      0.80 o 
   0  -7   6       72.30       74.95      2.53 o 
   1  -7   6        6.01        7.98      1.49 o 
   2  -7   6       18.19       20.60      1.32 o 
   3  -7   6       13.38       14.83      1.30 o 
   4  -7   6        5.73        9.85      1.06 o 
   5  -7   6       11.29        5.88      1.22 o 
   6  -7   6       19.84       17.13      1.51 o 
  -6  -6   6       25.59       24.62      2.44 o 
  -5  -6   6       36.22       35.57      1.42 o 
  -4  -6   6       82.00       77.59      1.79 o 
  -3  -6   6       69.82       64.78      4.38 o 
  -2  -6   6        5.17        5.38      0.90 o 
  -1  -6   6       82.27       75.67      2.78 o 
   0  -6   6        0.34        0.49      0.55 o 
   1  -6   6      110.08      111.70      3.83 o 
   2  -6   6       10.09       14.03      1.17 o 
   3  -6   6        4.84        4.09      0.80 o 
   4  -6   6       14.83       12.10      0.96 o 
   5  -6   6       10.53        9.92      0.99 o 
   6  -6   6        8.17        6.86      0.78 o 
   7  -6   6        6.68       10.01      2.10 o 
  -7  -5   6        0.46        0.97      0.89 o 
  -6  -5   6        0.61        2.40      1.66 o 
  -5  -5   6       63.49       61.93      1.64 o 
  -4  -5   6        0.01       -0.38      0.39 o 
  -3  -5   6        4.72        3.36      0.54 o 
  -2  -5   6       36.51       37.00      1.25 o 
  -1  -5   6        0.00        0.42      0.45 o 
   0  -5   6      232.38      222.19      3.98 o 
   1  -5   6      147.51      144.94      2.96 o 
   2  -5   6       30.39       28.47      2.19 o 
   3  -5   6       52.69       48.74      1.12 o 
   4  -5   6       16.48       14.29      1.32 o 
   5  -5   6        0.95        0.76      0.59 o 
   6  -5   6        5.34        5.77      0.70 o 
   7  -5   6        0.82       -0.39      0.69 o 
  -7  -4   6       38.18       34.00      2.21 o 
  -6  -4   6        4.70        6.64      1.07 o 
  -5  -4   6       26.60       23.94      1.07 o 
  -4  -4   6        0.04        0.50      0.32 o 
  -3  -4   6        7.40        8.28      1.09 o 
  -2  -4   6       60.18       55.51      1.04 o 
  -1  -4   6      319.01      314.58      8.46 o 
   0  -4   6       39.90       30.16      1.11 o 
   1  -4   6       11.37        9.64      0.33 o 
   2  -4   6        0.20        0.62      0.52 o 
   3  -4   6      342.94      350.44      9.65 o 
   4  -4   6        0.36        0.33      0.71 o 
   5  -4   6       16.97       17.17      0.90 o 
   6  -4   6        4.24        4.83      0.65 o 
   7  -4   6        3.40        3.50      0.97 o 
  -7  -3   6        2.12        2.68      1.14 o 
  -6  -3   6       32.93       35.84      2.08 o 
  -5  -3   6        2.94        6.68      2.14 o 
  -4  -3   6      299.58      328.46      4.98 o 
  -3  -3   6        1.39        1.09      0.36 o 
  -2  -3   6        3.79        4.09      0.64 o 
  -1  -3   6       98.62       91.66      1.38 o 
   0  -3   6      229.33      228.58      3.09 o 
   1  -3   6      274.92      298.56      3.07 o 
   2  -3   6      127.85      124.03      1.67 o 
   3  -3   6       43.02       39.54      1.49 o 
   4  -3   6       50.51       48.64      1.32 o 
   5  -3   6       20.68       22.31      1.57 o 
   6  -3   6        8.41        6.52      0.69 o 
   7  -3   6       42.56       52.26      3.69 o 
  -8  -2   6       49.43       45.52      2.55 o 
  -7  -2   6      128.18      129.96      4.55 o 
  -6  -2   6        0.02        0.13      0.58 o 
  -5  -2   6       20.93       19.45      1.22 o 
  -4  -2   6        0.03        0.78      0.30 o 
  -3  -2   6        0.04        0.38      0.30 o 
  -2  -2   6       93.84      111.55      2.78 o 
  -1  -2   6      642.78      669.41      6.37 o 
   0  -2   6      115.40      140.55      1.99 o 
   1  -2   6        2.00        2.17      0.32 o 
   2  -2   6      206.55      199.06      2.42 o 
   3  -2   6       69.73       64.68      1.28 o 
   4  -2   6       11.19       12.62      0.72 o 
   5  -2   6        8.54        8.58      0.63 o 
   6  -2   6        5.95        5.89      0.95 o 
   7  -2   6        4.02        6.76      1.52 o 
  -8  -1   6        0.24        0.19      1.28 o 
  -7  -1   6       71.03       72.97      3.98 o 
  -6  -1   6        0.03        0.67      1.31 o 
  -5  -1   6       86.39       85.32      2.57 o 
  -4  -1   6       11.09        5.26      0.54 o 
  -3  -1   6        0.90        0.81      0.32 o 
  -2  -1   6        1.56        3.15      0.39 o 
  -1  -1   6      285.58      307.45      4.70 o 
   0  -1   6      281.39      284.74      2.95 o 
   1  -1   6      288.88      306.69      3.21 o 
   2  -1   6        7.76       10.60      0.70 o 
   3  -1   6      589.06      599.86      6.61 o 
   4  -1   6      118.84      118.15      3.91 o 
   5  -1   6       15.40       18.10      4.10 o 
   6  -1   6        6.00        6.61      0.98 o 
   7  -1   6       11.85        9.05      2.06 o 
  -8   0   6       32.56       29.99      2.66 o 
  -7   0   6       65.62       61.54      3.78 o 
  -6   0   6       26.89       27.58      1.63 o 
  -5   0   6        1.75        2.26      0.76 o 
  -4   0   6       37.28       32.66      1.38 o 
  -3   0   6       17.12       20.01      1.44 o 
  -2   0   6      137.96      150.31      2.88 o 
  -1   0   6        0.17        0.83      0.31 o 
   0   0   6      473.12      538.59      5.06 o 
   1   0   6        8.44       13.54      0.61 o 
   2   0   6      133.92      156.97      5.70 o 
   3   0   6        0.98        0.05      0.53 o 
   4   0   6       35.27       37.17      1.61 o 
   5   0   6        3.83        3.99      0.85 o 
   6   0   6        1.93        0.12      1.71 o 
  -8   1   6        0.99        0.04      0.77 o 
  -7   1   6       42.20       48.94      2.53 o 
  -6   1   6       39.70       45.79      2.08 o 
  -5   1   6       33.32       35.58      1.69 o 
  -4   1   6      108.80      109.28      2.80 o 
  -3   1   6       27.86       30.39      1.13 o 
  -2   1   6      126.47      125.01      1.82 o 
  -1   1   6        0.12        1.00      0.34 o 
   0   1   6       50.99       43.78      1.52 o 
   1   1   6        2.22        1.61      0.69 o 
   2   1   6        0.01        0.07      0.46 o 
   3   1   6       16.50       16.28      1.09 o 
   4   1   6       32.28       33.45      3.09 o 
   5   1   6        6.33        7.94      1.51 o 
   6   1   6        0.82        0.63      0.99 o 
  -8   2   6        0.07       -1.17      1.17 o 
  -7   2   6       11.47       10.97      2.91 o 
  -6   2   6        0.03        0.10      0.66 o 
  -5   2   6       18.10       17.00      1.30 o 
  -4   2   6      215.55      227.04      4.93 o 
  -3   2   6       30.39       26.79      0.80 o 
  -2   2   6      113.24      142.06      2.09 o 
  -1   2   6      283.48      286.58      4.67 o 
   0   2   6      102.96      114.89      2.51 o 
   1   2   6       23.79       29.90      1.37 o 
   2   2   6       50.44       49.75      1.80 o 
   3   2   6       82.40       83.11      2.60 o 
   4   2   6        0.03        0.26      0.70 o 
   5   2   6       15.33       15.27      1.45 o 
   6   2   6       65.78       66.54      3.03 o 
  -8   3   6        8.49        8.02      1.54 o 
  -7   3   6       80.88       90.29      3.57 o 
  -6   3   6       23.22       25.12      1.73 o 
  -5   3   6       12.03        8.11      1.04 o 
  -4   3   6        1.50        2.90      0.72 o 
  -3   3   6        4.02        6.47      0.54 o 
  -2   3   6        0.18        1.03      0.50 o 
  -1   3   6       14.56       16.33      1.71 o 
   0   3   6       67.91       73.57      2.17 o 
   1   3   6      128.44      128.88      3.33 o 
   2   3   6       35.41       41.52      8.81 o 
   3   3   6       42.11       37.89      1.82 o 
   4   3   6       41.98       42.40      2.12 o 
   5   3   6        6.01        8.33      1.43 o 
  -7   4   6        0.78        0.42      0.83 o 
  -6   4   6       12.29       11.90      1.47 o 
  -5   4   6        1.85        1.91      0.93 o 
  -4   4   6      115.47      111.25      5.92 o 
  -3   4   6        5.29        9.10      0.91 o 
  -2   4   6       22.64       23.57      1.09 o 
  -1   4   6      185.49      162.54      3.53 o 
   0   4   6      192.10      181.63      4.06 o 
   1   4   6      143.08      139.36      5.19 o 
   2   4   6       41.75       38.85      1.88 o 
   3   4   6      138.39      137.51      4.00 o 
   4   4   6       25.25       24.18      3.77 o 
  -7   5   6       17.83       19.41      3.83 o 
  -6   5   6        3.60        5.18      1.30 o 
  -5   5   6       45.89       47.54      2.22 o 
  -4   5   6       11.03        9.10      1.79 o 
  -3   5   6        0.13        0.41      0.43 o 
  -2   5   6       24.86       20.92      1.11 o 
  -1   5   6       41.25       41.58      1.91 o 
   0   5   6       94.17      100.47      3.06 o 
   1   5   6      103.45      112.53      3.59 o 
   2   5   6        1.98        2.82      0.90 o 
   3   5   6        5.44        5.17      1.85 o 
   4   5   6        0.00       -0.05      0.69 o 
  -6   6   6        0.41       -0.46      0.93 o 
  -5   6   6       26.21       25.41      4.35 o 
  -4   6   6       89.24       75.77      3.20 o 
  -3   6   6       79.67       81.03      2.11 o 
  -2   6   6        2.95        0.88      0.69 o 
  -1   6   6       22.95       22.14      3.76 o 
   0   6   6       14.07       15.29      1.48 o 
   1   6   6        1.10        0.81      0.82 o 
   2   6   6        0.63        1.43      1.04 o 
  -5   7   6        0.65        1.86      1.02 o 
  -4   7   6        4.38        5.59      1.74 o 
  -3   7   6        0.14       -0.42      0.75 o 
  -2   7   6       21.43       19.75      1.46 o 
  -1   7   6        6.41        5.78      1.02 o 
   0   7   6        3.67        8.61      1.23 o 
   1   7   6        0.37        0.24      0.89 o 
  -2   8   6        0.94        0.41      0.84 o 
  -2 -10   7       24.77       25.73      1.97 o 
  -1 -10   7        1.20        0.68      0.84 o 
   0 -10   7       41.09       39.75      2.88 o 
   1 -10   7       27.07       25.95      2.13 o 
   2 -10   7        7.98       11.17      1.57 o 
   3 -10   7        1.29        1.86      1.13 o 
   4 -10   7        1.87        1.72      1.07 o 
  -3  -9   7       58.95       61.10      2.94 o 
  -2  -9   7        3.85        3.83      0.99 o 
  -1  -9   7      123.54      126.01      3.90 o 
   0  -9   7       16.52       15.52      1.59 o 
   1  -9   7        8.79       10.52      1.76 o 
   2  -9   7        8.83        6.49      1.87 o 
   3  -9   7       29.22       30.05      2.03 o 
   4  -9   7        2.22        5.37      3.51 o 
   5  -9   7       13.11       14.25      1.93 o 
  -4  -8   7      101.28       96.16      3.26 o 
  -3  -8   7        3.66        4.82      0.93 o 
  -2  -8   7       23.10       25.69      1.56 o 
  -1  -8   7       80.16       79.37      3.89 o 
   0  -8   7      125.89      135.12      3.78 o 
   1  -8   7       15.35       12.33      3.09 o 
   2  -8   7        2.49        3.80      0.92 o 
   3  -8   7       26.26       27.34      2.30 o 
   4  -8   7        2.50        5.37      2.01 o 
   5  -8   7        2.56        3.08      1.08 o 
  -5  -7   7        0.56        0.65      0.75 o 
  -4  -7   7       45.50       39.94      2.42 o 
  -3  -7   7      110.53      111.03      3.10 o 
  -2  -7   7        1.86        1.89      0.77 o 
  -1  -7   7       13.88       12.07      1.18 o 
   0  -7   7       70.88       66.22      2.35 o 
   1  -7   7      111.41      108.79      3.00 o 
   2  -7   7        6.18        9.09      1.83 o 
   3  -7   7      111.35      116.52      3.75 o 
   4  -7   7       69.32       65.30      3.36 o 
   5  -7   7        2.80        1.96      0.82 o 
   6  -7   7        2.88        3.63      1.17 o 
  -6  -6   7       16.67       21.73      2.95 o 
  -5  -6   7       29.64       31.74      1.68 o 
  -4  -6   7       60.37       61.92      2.03 o 
  -3  -6   7       49.96       46.75      1.79 o 
  -2  -6   7      197.75      200.13      4.33 o 
  -1  -6   7      110.75      115.26      6.18 o 
   0  -6   7        0.08        0.19      0.52 o 
   1  -6   7        3.62        6.65      0.94 o 
   2  -6   7      185.99      184.14      4.02 o 
   3  -6   7       17.12       15.53      1.11 o 
   4  -6   7        0.38        0.95      1.31 o 
   5  -6   7        4.41        4.40      0.99 o 
   6  -6   7        0.38       -0.73      0.78 o 
  -6  -5   7       19.15       18.68      1.51 o 
  -5  -5   7       94.71       88.93      2.03 o 
  -4  -5   7        6.01        5.65      0.95 o 
  -3  -5   7       99.74       93.17      4.34 o 
  -2  -5   7        1.12        2.21      0.58 o 
  -1  -5   7       42.68       39.90      1.41 o 
   0  -5   7      208.25      216.39      4.23 o 
   1  -5   7       24.29       23.88      1.17 o 
   2  -5   7       17.83       17.41      1.12 o 
   3  -5   7       52.96       50.69      2.15 o 
   4  -5   7       10.15       10.16      0.73 o 
   5  -5   7       28.30       25.54      1.12 o 
   6  -5   7       72.65       73.48      2.10 o 
  -7  -4   7       29.92       28.14      3.25 o 
  -6  -4   7       28.73       27.85      1.65 o 
  -5  -4   7       51.18       48.32      3.28 o 
  -4  -4   7       24.68       24.65      0.97 o 
  -3  -4   7       14.82       15.78      0.69 o 
  -2  -4   7      136.64      143.56      2.33 o 
  -1  -4   7       35.58       32.73      0.80 o 
   0  -4   7        2.60        3.25      0.29 o 
   1  -4   7       20.55       16.12      1.26 o 
   2  -4   7       29.54       27.09      0.88 o 
   3  -4   7       16.85       14.62      0.73 o 
   4  -4   7       34.54       31.48      1.01 o 
   5  -4   7        0.11        0.37      0.63 o 
   6  -4   7       19.90       23.47      1.23 o 
   7  -4   7       21.06       23.55      2.68 o 
  -7  -3   7        8.20        8.59      2.54 o 
  -6  -3   7       35.72       38.50      1.92 o 
  -5  -3   7       32.97       31.84      1.01 o 
  -4  -3   7       44.17       48.43      1.19 o 
  -3  -3   7        0.04       -0.09      0.28 o 
  -2  -3   7       38.53       48.19      1.29 o 
  -1  -3   7      124.46      129.73      1.88 o 
   0  -3   7      266.62      290.24      3.20 o 
   1  -3   7      124.60      131.05      2.07 o 
   2  -3   7      321.03      315.24      3.80 o 
   3  -3   7      712.95      721.63      8.58 o 
   4  -3   7      115.69      107.86      2.08 o 
   5  -3   7        4.71        5.54      0.67 o 
   6  -3   7        8.82        9.65      1.08 o 
  -8  -2   7      138.66      137.71      5.04 o 
  -7  -2   7        9.64       11.80      1.40 o 
  -6  -2   7        5.62        6.78      2.03 o 
  -5  -2   7        0.47        0.46      0.69 o 
  -4  -2   7       54.67       61.69      2.65 o 
  -3  -2   7        8.85        7.29      0.54 o 
  -2  -2   7      270.44      278.90      3.57 o 
  -1  -2   7      390.78      393.74      4.62 o 
   0  -2   7       97.45      109.62      1.62 o 
   1  -2   7        0.25        0.56      0.28 o 
   2  -2   7       79.60       82.09      1.37 o 
   3  -2   7        0.08       -0.07      0.33 o 
   4  -2   7        7.40        5.88      0.93 o 
   5  -2   7        1.61        3.91      1.54 o 
   6  -2   7       14.44       15.16      2.10 o 
  -8  -1   7       21.84       20.51      2.00 o 
  -7  -1   7        8.16        7.62      1.39 o 
  -6  -1   7        0.35        1.32      1.33 o 
  -5  -1   7        0.93        3.70      2.72 o 
  -4  -1   7       93.84      102.57      3.46 o 
  -3  -1   7        0.22        0.69      0.56 o 
  -2  -1   7      140.39      147.47      2.81 o 
  -1  -1   7       35.01       40.23      1.03 o 
   0  -1   7      702.83      726.19     10.55 o 
   1  -1   7       10.63       15.42      0.57 o 
   2  -1   7        0.05       -0.01      0.25 o 
   3  -1   7       72.80       73.29      2.82 o 
   4  -1   7      113.07      121.64      3.35 o 
   5  -1   7        3.84        4.65      1.35 o 
   6  -1   7        0.40        0.08      0.64 o 
  -8   0   7        6.17        5.48      1.43 o 
  -7   0   7       17.79       19.21      1.74 o 
  -6   0   7        0.20        0.07      1.21 o 
  -5   0   7       19.20       20.26      4.80 o 
  -4   0   7      130.12      150.53      3.49 o 
  -3   0   7       20.68       21.70      1.27 o 
  -2   0   7      558.83      555.99      6.77 o 
  -1   0   7       58.09       57.78      1.20 o 
   0   0   7       52.45       41.98      1.89 o 
   1   0   7       52.12       45.88      2.97 o 
   2   0   7      136.72      142.22      4.70 o 
   3   0   7        0.40       -0.14      0.51 o 
   4   0   7        2.38        3.69      2.92 o 
   5   0   7       15.22       16.24      1.40 o 
   6   0   7        3.51        6.18      3.22 o 
  -8   1   7       56.63       58.83      3.11 o 
  -7   1   7        2.49        1.94      1.80 o 
  -6   1   7       96.11       94.34      3.30 o 
  -5   1   7        0.38        1.10      0.88 o 
  -4   1   7      113.43      115.68      3.25 o 
  -3   1   7       99.41       94.52      1.74 o 
  -2   1   7       19.57       21.64      0.80 o 
  -1   1   7        5.92        5.52      0.48 o 
   0   1   7       13.12       17.37      1.05 o 
   1   1   7        0.85        3.56      0.68 o 
   2   1   7       13.92        9.15      0.96 o 
   3   1   7       33.11       30.68      1.52 o 
   4   1   7        0.46        1.55      0.98 o 
   5   1   7       14.41       15.45      1.89 o 
   6   1   7        5.74        5.49      1.57 o 
  -8   2   7       73.01       75.34      3.66 o 
  -7   2   7        0.07       -1.02      1.38 o 
  -6   2   7        1.56        0.50      1.42 o 
  -5   2   7      104.70       99.69      3.31 o 
  -4   2   7       67.48       59.53      2.09 o 
  -3   2   7        1.58        3.04      0.48 o 
  -2   2   7      525.80      481.01      6.19 o 
  -1   2   7      385.54      352.16      6.59 o 
   0   2   7       63.29       59.18      1.95 o 
   1   2   7        0.74        2.68      1.46 o 
   2   2   7       39.10       37.49      1.76 o 
   3   2   7        7.23        8.81      1.06 o 
   4   2   7        5.76        6.55      1.21 o 
   5   2   7        0.70        0.17      1.44 o 
  -7   3   7        6.99        7.57      1.66 o 
  -6   3   7       12.12       13.10      1.45 o 
  -5   3   7       65.66       57.89      2.79 o 
  -4   3   7       45.74       48.11      1.99 o 
  -3   3   7        0.15        0.00      0.37 o 
  -2   3   7       23.18       21.23      0.88 o 
  -1   3   7      536.20      571.67     12.26 o 
   0   3   7      145.38      141.44      3.47 o 
   1   3   7       18.90       20.55      1.31 o 
   2   3   7        2.98        4.37      0.93 o 
   3   3   7       72.25       67.90      2.62 o 
   4   3   7       10.47       14.53      2.73 o 
  -7   4   7        0.53        0.56      1.71 o 
  -6   4   7       15.86       14.18      3.10 o 
  -5   4   7       80.57       71.80      3.07 o 
  -4   4   7        3.58        3.97      0.95 o 
  -3   4   7        2.39        3.57      0.56 o 
  -2   4   7        6.71        7.23      0.79 o 
  -1   4   7        7.47        7.56      0.96 o 
   0   4   7       19.07       16.24      2.51 o 
   1   4   7      132.62      128.45      3.85 o 
   2   4   7        5.55        3.98      0.99 o 
   3   4   7        6.88        9.14      1.38 o 
   4   4   7        8.73       11.18      1.79 o 
  -6   5   7        0.00        0.03      0.70 o 
  -5   5   7        4.33        9.15      2.08 o 
  -4   5   7        7.12        8.00      1.15 o 
  -3   5   7       12.89        9.93      1.39 o 
  -2   5   7        0.01        0.82      0.69 o 
  -1   5   7      163.33      155.65      4.96 o 
   0   5   7       25.46       22.65      1.66 o 
   1   5   7       10.13       10.97      1.30 o 
   2   5   7        7.92        8.64      1.50 o 
   3   5   7        2.03        4.45      1.16 o 
  -5   6   7       38.72       41.98      2.23 o 
  -4   6   7        0.17       -0.84      1.39 o 
  -3   6   7       19.39       15.25      1.32 o 
  -2   6   7       13.05       10.16      1.25 o 
  -1   6   7        0.97        0.18      1.12 o 
   0   6   7        0.35        0.83      0.86 o 
   1   6   7        3.14        4.09      1.08 o 
  -4   7   7        5.20       10.27      2.21 o 
  -3   7   7       20.61       19.57      2.08 o 
  -2   7   7       23.89       27.08      1.80 o 
  -1   7   7        9.61       10.53      1.36 o 
   0   7   7       27.06       28.87      2.49 o 
  -2 -10   8       18.11       25.03      3.78 o 
  -1 -10   8        9.39       10.76      2.06 o 
   0 -10   8        1.47        1.37      0.96 o 
   1 -10   8       10.17       11.43      1.65 o 
   2 -10   8       23.80       22.42      1.88 o 
   3 -10   8       28.46       28.04      2.05 o 
  -3  -9   8       16.78       21.28      2.33 o 
  -2  -9   8        0.61        1.23      0.83 o 
  -1  -9   8        0.01        1.21      0.83 o 
   0  -9   8       10.80       12.34      1.71 o 
   1  -9   8        1.75        2.54      0.94 o 
   2  -9   8       12.47       12.89      1.41 o 
   3  -9   8       12.88       14.78      1.46 o 
   4  -9   8        0.16        1.23      0.91 o 
  -4  -8   8       31.46       32.30      1.94 o 
  -3  -8   8        0.74        1.58      0.98 o 
  -2  -8   8       33.45       37.63      1.95 o 
  -1  -8   8        4.19        6.01      1.16 o 
   0  -8   8        2.70        4.60      1.03 o 
   1  -8   8       22.77       26.89      1.87 o 
   2  -8   8      111.96      111.84      3.50 o 
   3  -8   8       37.01       38.96      2.11 o 
   4  -8   8       27.99       33.50      1.95 o 
   5  -8   8       17.35       18.03      1.62 o 
  -5  -7   8        6.47        6.92      2.38 o 
  -4  -7   8       46.37       45.40      2.76 o 
  -3  -7   8       27.27       31.16      3.84 o 
  -2  -7   8       75.29       82.66      2.74 o 
  -1  -7   8       12.87       10.15      1.18 o 
   0  -7   8      116.13      120.24      3.41 o 
   1  -7   8        9.76       11.35      1.64 o 
   2  -7   8       38.98       39.96      1.99 o 
   3  -7   8        0.75        0.66      0.69 o 
   4  -7   8       25.29       24.58      3.31 o 
   5  -7   8       34.17       36.30      2.36 o 
  -6  -6   8       17.77       17.11      2.45 o 
  -5  -6   8        0.05       -0.59      0.71 o 
  -4  -6   8       78.65       82.25      2.62 o 
  -3  -6   8       25.38       22.26      1.34 o 
  -2  -6   8       61.41       61.18      4.21 o 
  -1  -6   8       34.40       32.52      1.54 o 
   0  -6   8       29.27       25.40      1.90 o 
   1  -6   8        0.69       -0.58      0.66 o 
   2  -6   8       25.48       21.92      1.39 o 
   3  -6   8       32.60       31.02      1.72 o 
   4  -6   8        0.12       -0.65      0.71 o 
   5  -6   8        1.08        1.72      0.81 o 
   6  -6   8        9.88       13.92      1.51 o 
  -6  -5   8       19.77       19.17      1.64 o 
  -5  -5   8       76.57       74.11      3.03 o 
  -4  -5   8       96.03       89.63      4.60 o 
  -3  -5   8        2.40        3.20      0.49 o 
  -2  -5   8      120.21      126.21      3.17 o 
  -1  -5   8        0.65        0.01      0.48 o 
   0  -5   8       85.82       85.37      2.35 o 
   1  -5   8        0.18        0.22      0.59 o 
   2  -5   8      499.16      507.64      9.19 o 
   3  -5   8      188.20      184.82      5.09 o 
   4  -5   8       18.93       16.90      0.98 o 
   5  -5   8       14.12       12.52      0.92 o 
   6  -5   8        9.75        9.38      1.67 o 
  -7  -4   8        2.12        2.06      1.46 o 
  -6  -4   8        0.46        0.82      0.75 o 
  -5  -4   8       12.86       11.64      0.84 o 
  -4  -4   8      122.36      117.33      4.77 o 
  -3  -4   8        8.36       10.61      0.94 o 
  -2  -4   8       15.19       15.17      0.70 o 
  -1  -4   8      104.94      109.18      5.95 o 
   0  -4   8       43.16       47.69      1.24 o 
   1  -4   8        2.59        2.58      0.34 o 
   2  -4   8      244.85      234.93      3.37 o 
   3  -4   8       37.20       36.87      1.10 o 
   4  -4   8       69.55       65.30      2.47 o 
   5  -4   8        2.13        3.82      0.92 o 
   6  -4   8       24.26       30.23      2.68 o 
  -7  -3   8        0.38        0.26      0.74 o 
  -6  -3   8        7.92        9.43      1.68 o 
  -5  -3   8        1.07        2.02      0.74 o 
  -4  -3   8       50.15       47.35      1.25 o 
  -3  -3   8       45.45       38.16      1.11 o 
  -2  -3   8        8.35        9.43      0.74 o 
  -1  -3   8       68.01       67.71      1.38 o 
   0  -3   8       69.17       61.66      1.29 o 
   1  -3   8       26.16       24.36      0.81 o 
   2  -3   8      137.07      133.36      2.11 o 
   3  -3   8      174.02      177.54      2.93 o 
   4  -3   8       31.54       31.34      1.12 o 
   5  -3   8        4.87        5.56      1.18 o 
   6  -3   8       11.22       12.23      1.23 o 
  -7  -2   8       10.24       11.16      1.44 o 
  -6  -2   8        8.18        7.78      1.14 o 
  -5  -2   8       13.83       17.82      1.62 o 
  -4  -2   8        1.39        2.94      0.92 o 
  -3  -2   8        1.51        1.46      0.43 o 
  -2  -2   8       41.80       45.87      1.13 o 
  -1  -2   8       11.87        9.38      0.59 o 
   0  -2   8       24.37       24.70      0.87 o 
   1  -2   8       11.19       10.50      0.62 o 
   2  -2   8       83.16       81.83      2.73 o 
   3  -2   8       23.97       23.13      0.97 o 
   4  -2   8        1.36        0.75      0.67 o 
   5  -2   8        2.10        2.70      0.82 o 
   6  -2   8        3.51        1.93      1.03 o 
  -7  -1   8        3.22        3.21      1.13 o 
  -6  -1   8       15.53       16.86      3.33 o 
  -5  -1   8       34.87       36.35      2.02 o 
  -4  -1   8       37.30       36.58      1.47 o 
  -3  -1   8       48.35       49.47      2.40 o 
  -2  -1   8      262.72      272.33      5.49 o 
  -1  -1   8        5.41        5.72      0.99 o 
   0  -1   8      448.70      445.19      5.11 o 
   1  -1   8        0.09        1.27      0.51 o 
   2  -1   8       99.41      104.85      2.59 o 
   3  -1   8        4.93        2.46      1.03 o 
   4  -1   8        0.64        1.11      0.64 o 
   5  -1   8        0.43        0.50      0.78 o 
   6  -1   8        2.71        2.30      0.99 o 
  -7   0   8       18.24       19.36      3.17 o 
  -6   0   8       50.92       53.46      2.47 o 
  -5   0   8        7.20        5.74      1.09 o 
  -4   0   8      212.38      211.38      9.57 o 
  -3   0   8       13.35       13.12      0.75 o 
  -2   0   8        8.74        9.61      0.66 o 
  -1   0   8        6.62        3.99      0.51 o 
   0   0   8        1.38        2.62      0.37 o 
   1   0   8       33.84       34.82      2.06 o 
   2   0   8      122.84      124.01      3.29 o 
   3   0   8        9.89        9.70      1.02 o 
   4   0   8       22.78       22.83      1.57 o 
   5   0   8       18.63       22.73      3.18 o 
  -7   1   8        1.50        2.73      2.34 o 
  -6   1   8      314.46      326.87      8.05 o 
  -5   1   8       15.18       17.78      2.03 o 
  -4   1   8       85.95       82.85      3.77 o 
  -3   1   8      140.44      140.67      2.55 o 
  -2   1   8      127.25      131.13      3.37 o 
  -1   1   8      441.80      454.63      6.02 o 
   0   1   8       84.72       72.50      2.37 o 
   1   1   8        0.36       -0.16      0.62 o 
   2   1   8      166.59      157.44      3.94 o 
   3   1   8        2.32        4.56      2.88 o 
   4   1   8        5.58        7.38      2.18 o 
   5   1   8        2.97        2.56      1.03 o 
  -7   2   8        0.97        1.67      2.43 o 
  -6   2   8        0.03       -0.25      1.07 o 
  -5   2   8       15.54       13.04      2.42 o 
  -4   2   8       10.42       11.41      1.08 o 
  -3   2   8       16.65       16.65      0.89 o 
  -2   2   8        2.44        4.09      0.58 o 
  -1   2   8       19.47       18.55      1.99 o 
   0   2   8       52.57       51.54      2.22 o 
   1   2   8        0.02        0.15      0.62 o 
   2   2   8        4.73        2.33      0.83 o 
   3   2   8       31.56       27.19      2.53 o 
   4   2   8        0.95        1.66      0.94 o 
  -7   3   8        3.14        2.39      1.14 o 
  -6   3   8       55.05       54.64      2.70 o 
  -5   3   8        0.48        0.87      0.81 o 
  -4   3   8      155.27      152.78      4.42 o 
  -3   3   8        2.84        4.84      0.64 o 
  -2   3   8      237.58      204.73      5.76 o 
  -1   3   8       62.80       56.83      2.23 o 
   0   3   8        1.73        1.73      0.80 o 
   1   3   8        2.38        5.22      2.68 o 
   2   3   8        0.03       -0.87      1.27 o 
   3   3   8       15.47       12.06      1.97 o 
   4   3   8        5.38       10.88      3.88 o 
  -6   4   8       39.70       47.83      2.58 o 
  -5   4   8       10.18        7.92      1.31 o 
  -4   4   8        2.84        0.67      0.75 o 
  -3   4   8        2.29        2.91      0.66 o 
  -2   4   8        4.60        5.22      1.07 o 
  -1   4   8        2.45        3.09      1.25 o 
   0   4   8        0.50        0.53      0.69 o 
   1   4   8       14.62       12.72      1.40 o 
   2   4   8        0.71        1.56      0.89 o 
   3   4   8       23.82       19.61      1.67 o 
  -6   5   8        2.52        2.74      1.10 o 
  -5   5   8        5.10        6.02      1.10 o 
  -4   5   8        3.25        1.61      1.50 o 
  -3   5   8        1.23        0.63      0.66 o 
  -2   5   8       44.79       44.56      2.04 o 
  -1   5   8        0.70       -0.11      0.63 o 
   0   5   8        2.99        6.10      1.49 o 
   1   5   8       12.87       15.48      1.71 o 
   2   5   8        1.59        4.68      1.97 o 
  -4   6   8        6.76        6.93      1.95 o 
  -3   6   8       14.63       20.72      2.22 o 
  -2   6   8       11.37       12.00      1.28 o 
  -1   6   8       77.57       86.58      3.23 o 
   0   6   8        3.71        2.81      1.07 o 
  -1 -10   9       42.47       45.98      3.25 o 
   0 -10   9       11.65       12.78      1.99 o 
   1 -10   9        0.52        0.58      0.90 o 
   2 -10   9       39.87       45.51      2.55 o 
  -3  -9   9        0.01        1.85      1.09 o 
  -2  -9   9       11.32       12.46      1.60 o 
  -1  -9   9        0.14        0.89      1.77 o 
   0  -9   9        0.86        1.49      1.00 o 
   1  -9   9       20.72       24.82      1.85 o 
   2  -9   9        4.25        5.01      1.26 o 
   3  -9   9        0.71        2.64      1.15 o 
   4  -9   9       38.88       41.43      2.37 o 
  -4  -8   9       13.34       17.46      3.47 o 
  -3  -8   9        0.51        0.36      0.72 o 
  -2  -8   9        6.65       10.16      2.19 o 
  -1  -8   9       23.86       23.69      1.64 o 
   0  -8   9       50.70       52.94      2.41 o 
   1  -8   9       25.93       29.58      1.86 o 
   2  -8   9      186.23      198.11      5.38 o 
   3  -8   9       18.48       16.19      1.66 o 
   4  -8   9       38.10       41.69      2.77 o 
  -5  -7   9       48.91       52.27      7.35 o 
  -4  -7   9        0.83       -0.06      1.41 o 
  -3  -7   9        0.08       -0.03      1.12 o 
  -2  -7   9       27.98       29.77      1.70 o 
  -1  -7   9        5.64       11.10      1.51 o 
   0  -7   9      122.86      128.45      3.80 o 
   1  -7   9      108.53      104.48      3.46 o 
   2  -7   9       24.37       24.42      1.58 o 
   3  -7   9        0.02        0.18      0.65 o 
   4  -7   9        0.71       -0.37      0.78 o 
   5  -7   9        8.45       10.13      1.36 o 
  -6  -6   9        2.08        2.93      1.71 o 
  -5  -6   9        2.22        0.00      0.87 o 
  -4  -6   9       51.24       47.53      1.93 o 
  -3  -6   9       32.65       33.33      1.63 o 
  -2  -6   9      313.16      308.59      6.75 o 
  -1  -6   9       18.53       18.73      1.30 o 
   0  -6   9        1.73        2.42      0.99 o 
   1  -6   9      114.64      120.62      3.42 o 
   2  -6   9       17.66       18.78      2.47 o 
   3  -6   9        5.57        4.94      0.93 o 
   4  -6   9       19.20       22.26      1.72 o 
   5  -6   9       10.69       15.18      2.03 o 
  -6  -5   9       67.12       66.12      4.25 o 
  -5  -5   9        6.13        5.32      0.98 o 
  -4  -5   9       11.94       12.15      1.17 o 
  -3  -5   9       11.42        9.72      1.55 o 
  -2  -5   9       38.76       37.56      1.61 o 
  -1  -5   9       15.42       13.07      1.08 o 
   0  -5   9        3.93        6.28      1.12 o 
   1  -5   9      239.57      245.89      5.42 o 
   2  -5   9      198.79      200.54      4.62 o 
   3  -5   9        0.92        1.58      0.77 o 
   4  -5   9       53.55       52.71      2.26 o 
   5  -5   9        0.04       -0.54      0.66 o 
  -6  -4   9        5.25        4.94      1.26 o 
  -5  -4   9       12.27       10.69      1.12 o 
  -4  -4   9       48.19       46.26      1.35 o 
  -3  -4   9        9.88        7.45      0.74 o 
  -2  -4   9      276.43      262.97      4.01 o 
  -1  -4   9       84.77       76.39      2.09 o 
   0  -4   9       91.57       85.03      2.50 o 
   1  -4   9        0.17        0.87      0.53 o 
   2  -4   9      288.60      281.34      6.46 o 
   3  -4   9        3.56        4.63      0.64 o 
   4  -4   9       11.31        9.14      1.30 o 
   5  -4   9        8.90       10.11      1.27 o 
   6  -4   9       35.90       42.72      3.53 o 
  -7  -3   9        7.38        9.12      1.38 o 
  -6  -3   9       11.90       11.95      1.40 o 
  -5  -3   9       46.93       46.09      2.58 o 
  -4  -3   9        4.08        3.88      0.59 o 
  -3  -3   9       41.97       37.91      1.37 o 
  -2  -3   9        1.02        1.76      0.52 o 
  -1  -3   9       53.33       59.90      1.81 o 
   0  -3   9        6.02        5.13      0.50 o 
   1  -3   9       29.01       28.28      0.88 o 
   2  -3   9        2.14        2.84      1.02 o 
   3  -3   9        0.01        1.67      0.82 o 
   4  -3   9       79.53       80.38      3.83 o 
   5  -3   9        3.10        1.55      0.73 o 
  -7  -2   9       23.96       26.12      2.42 o 
  -6  -2   9        7.91       10.23      1.34 o 
  -5  -2   9       19.18       17.09      1.46 o 
  -4  -2   9       22.36       19.31      1.38 o 
  -3  -2   9      294.97      298.89      5.95 o 
  -2  -2   9        8.15        8.74      0.69 o 
  -1  -2   9       53.54       54.95      2.61 o 
   0  -2   9      128.23      125.84      2.41 o 
   1  -2   9        3.23        3.28      0.47 o 
   2  -2   9      112.55      114.75      5.12 o 
   3  -2   9       14.75       14.67      1.69 o 
   4  -2   9       71.55       80.27      2.66 o 
   5  -2   9       21.93       21.88      1.78 o 
  -7  -1   9       10.26       11.75      2.57 o 
  -6  -1   9       14.97       15.10      1.53 o 
  -5  -1   9       63.93       69.78      2.65 o 
  -4  -1   9      100.40       94.22      3.82 o 
  -3  -1   9        0.88        0.93      0.48 o 
  -2  -1   9      915.66      947.80     12.02 o 
  -1  -1   9       13.41       11.65      0.72 o 
   0  -1   9      282.95      261.93     10.02 o 
   1  -1   9      189.86      174.08      3.83 o 
   2  -1   9       23.88       28.94      1.43 o 
   3  -1   9       55.66       58.81      2.30 o 
   4  -1   9        0.24        0.64      0.66 o 
   5  -1   9        0.15        0.94      0.93 o 
  -7   0   9        5.78        7.10      1.57 o 
  -6   0   9        2.75        2.60      1.18 o 
  -5   0   9       12.54       15.00      1.50 o 
  -4   0   9      180.54      182.28      4.62 o 
  -3   0   9      226.35      227.98      3.86 o 
  -2   0   9      465.97      461.74      8.33 o 
  -1   0   9        6.75        9.03      0.80 o 
   0   0   9       33.65       33.45      2.13 o 
   1   0   9        1.84        0.50      0.56 o 
   2   0   9       16.07       14.41      1.33 o 
   3   0   9        4.20        7.43      1.28 o 
   4   0   9       99.92      108.50      4.79 o 
   5   0   9       35.52       38.62      2.39 o 
  -7   1   9        0.84        0.59      2.01 o 
  -6   1   9       19.28       18.32      2.44 o 
  -5   1   9        0.97        1.48      0.90 o 
  -4   1   9       29.97       29.84      1.68 o 
  -3   1   9      114.99      109.82      2.32 o 
  -2   1   9      333.39      326.32      4.89 o 
  -1   1   9       15.96       13.61      0.72 o 
   0   1   9       91.64       88.36      2.60 o 
   1   1   9        6.31        5.39      0.97 o 
   2   1   9       55.22       51.78      2.21 o 
   3   1   9        4.42        6.59      1.36 o 
   4   1   9        8.69       11.32      3.17 o 
  -7   2   9        0.87        0.17      0.93 o 
  -6   2   9       71.79       60.82      2.98 o 
  -5   2   9       17.69       13.20      3.17 o 
  -4   2   9        4.46        3.46      0.95 o 
  -3   2   9        3.09        3.87      0.95 o 
  -2   2   9      114.56      102.24      2.20 o 
  -1   2   9        0.33        0.58      1.01 o 
   0   2   9       30.80       25.52      1.60 o 
   1   2   9        2.63        1.64      0.78 o 
   2   2   9       27.98       22.32      1.58 o 
   3   2   9        5.55        3.75      1.03 o 
   4   2   9        0.00       -0.66      0.87 o 
  -6   3   9       40.71       43.60      2.77 o 
  -5   3   9       27.33       29.85      1.87 o 
  -4   3   9      106.70      105.31      3.49 o 
  -3   3   9        0.67        1.19      0.78 o 
  -2   3   9        6.63        7.97      2.05 o 
  -1   3   9       37.33       36.29      1.74 o 
   0   3   9        0.00        0.48      0.69 o 
   1   3   9        0.31        0.68      0.87 o 
   2   3   9       12.72       16.28      1.58 o 
   3   3   9        2.02        2.26      1.03 o 
  -6   4   9        0.25        2.45      1.31 o 
  -5   4   9        0.16        1.03      0.80 o 
  -4   4   9        8.39       10.54      3.20 o 
  -3   4   9       20.08       18.49      4.41 o 
  -2   4   9       36.73       40.26      1.85 o 
  -1   4   9        0.06       -0.15      1.05 o 
   0   4   9        3.41        7.06      1.50 o 
   1   4   9        1.50        1.89      0.96 o 
   2   4   9        7.43        6.86      1.38 o 
  -5   5   9        5.64        9.24      2.49 o 
  -4   5   9        5.29        8.98      2.40 o 
  -3   5   9       21.54       24.42      2.46 o 
  -2   5   9       29.50       28.73      1.85 o 
  -1   5   9        0.76        1.59      0.87 o 
   0   5   9        0.98        1.34      1.45 o 
  -2  -9  10        1.22        2.31      1.02 o 
  -1  -9  10        8.82       11.29      1.49 o 
   0  -9  10       11.65       15.01      1.77 o 
   1  -9  10        3.92        3.63      1.34 o 
   2  -9  10        5.88        7.43      1.31 o 
   3  -9  10        7.38        8.61      2.31 o 
  -4  -8  10        1.45        1.57      0.84 o 
  -3  -8  10       41.12       41.63      2.15 o 
  -2  -8  10        0.25       -0.89      0.89 o 
  -1  -8  10        3.07        2.69      1.13 o 
   0  -8  10       86.87       88.57      3.56 o 
   1  -8  10       11.68       14.41      1.52 o 
   2  -8  10       68.46       64.83      3.04 o 
   3  -8  10        7.03        5.22      1.20 o 
   4  -8  10       40.72       41.93      2.50 o 
  -4  -7  10       12.99       13.65      1.89 o 
  -3  -7  10       10.51       11.57      1.22 o 
  -2  -7  10       18.13       15.87      1.49 o 
  -1  -7  10       40.43       44.10      2.33 o 
   0  -7  10       18.61       18.97      1.57 o 
   1  -7  10      344.42      349.09      8.05 o 
   2  -7  10       84.38       84.82      3.06 o 
   3  -7  10        1.52        2.19      1.01 o 
   4  -7  10        0.14       -0.47      0.89 o 
  -5  -6  10        7.27        9.93      2.06 o 
  -4  -6  10        2.42        0.87      0.65 o 
  -3  -6  10       29.43       31.13      2.68 o 
  -2  -6  10        7.92        8.26      1.03 o 
  -1  -6  10        0.33        0.27      0.93 o 
   0  -6  10       25.33       27.40      1.64 o 
   1  -6  10       14.74       16.33      1.54 o 
   2  -6  10      107.86      112.70      3.63 o 
   3  -6  10       13.86       13.74      1.95 o 
   4  -6  10       19.68       19.78      2.00 o 
   5  -6  10       46.67       53.77      3.70 o 
  -6  -5  10        0.00       -1.49      1.49 o 
  -5  -5  10       11.48       19.37      2.64 o 
  -4  -5  10        1.71        1.89      0.97 o 
  -3  -5  10        1.48        0.30      0.57 o 
  -2  -5  10        6.04        8.03      1.87 o 
  -1  -5  10        4.48        4.03      0.84 o 
   0  -5  10       30.43       26.75      1.55 o 
   1  -5  10        0.34        0.54      1.01 o 
   2  -5  10      124.18      122.46      4.06 o 
   3  -5  10        4.40        5.88      0.95 o 
   4  -5  10       11.29       11.07      1.75 o 
   5  -5  10       16.54       11.63      2.48 o 
  -6  -4  10        3.69        5.23      1.88 o 
  -5  -4  10       10.13       12.71      2.05 o 
  -4  -4  10        0.72        0.35      0.46 o 
  -3  -4  10        8.41        6.63      0.75 o 
  -2  -4  10       39.97       31.19      1.21 o 
  -1  -4  10      114.61      109.35      2.49 o 
   0  -4  10       74.35       67.70      2.83 o 
   1  -4  10        0.66        0.75      0.45 o 
   2  -4  10        0.87        1.61      0.81 o 
   3  -4  10        6.67        5.37      0.63 o 
   4  -4  10       10.80        9.92      1.47 o 
   5  -4  10        8.83       12.81      2.19 o 
  -6  -3  10        2.43        0.42      1.07 o 
  -5  -3  10       17.15       14.97      1.41 o 
  -4  -3  10       21.03       17.55      0.99 o 
  -3  -3  10      140.49      136.07      2.70 o 
  -2  -3  10        7.57        5.70      0.97 o 
  -1  -3  10       56.36       52.75      1.36 o 
   0  -3  10       77.84       69.55      1.61 o 
   1  -3  10      147.03      144.78      3.97 o 
   2  -3  10      151.13      143.99      2.69 o 
   3  -3  10        5.65        4.23      1.06 o 
   4  -3  10       63.36       61.48      2.61 o 
   5  -3  10        3.73        4.48      1.12 o 
  -7  -2  10        2.26        2.12      1.12 o 
  -6  -2  10       21.62       20.82      2.45 o 
  -5  -2  10       18.61       18.81      2.15 o 
  -4  -2  10       42.65       41.39      1.59 o 
  -3  -2  10       54.41       48.92      1.68 o 
  -2  -2  10       86.35       88.58      2.04 o 
  -1  -2  10        0.00        0.17      0.33 o 
   0  -2  10      162.35      159.40      3.72 o 
   1  -2  10      129.50      117.57      3.57 o 
   2  -2  10      176.78      166.03      4.08 o 
   3  -2  10        7.92        7.83      0.99 o 
   4  -2  10        0.02        0.50      0.69 o 
   5  -2  10        0.42        0.26      0.79 o 
  -7  -1  10       21.04       21.36      2.02 o 
  -6  -1  10        0.92        0.71      0.96 o 
  -5  -1  10       25.14       29.52      1.99 o 
  -4  -1  10       68.21       67.56      3.26 o 
  -3  -1  10      220.01      212.57      4.68 o 
  -2  -1  10        0.09       -0.12      0.48 o 
  -1  -1  10        8.21        7.80      0.69 o 
   0  -1  10      107.91      114.51      6.82 o 
   1  -1  10        0.53        2.00      0.69 o 
   2  -1  10       35.05       38.19      1.87 o 
   3  -1  10       14.27       18.24      2.15 o 
   4  -1  10        6.11        9.53      1.37 o 
  -7   0  10       16.55       15.01      1.98 o 
  -6   0  10      116.25      106.25      3.97 o 
  -5   0  10       32.88       31.73      3.58 o 
  -4   0  10       96.25       98.45      3.19 o 
  -3   0  10        0.02        0.79      0.72 o 
  -2   0  10      172.98      169.99      3.22 o 
  -1   0  10        3.22        3.05      0.54 o 
   0   0  10       31.38       28.63      1.44 o 
   1   0  10       23.27       19.30      1.31 o 
   2   0  10       76.57       74.16      2.68 o 
   3   0  10        4.36        5.38      2.46 o 
   4   0  10        0.87        1.02      1.84 o 
  -6   1  10        3.13        4.96      1.86 o 
  -5   1  10       13.03       13.63      1.58 o 
  -4   1  10        7.00        7.09      1.13 o 
  -3   1  10       19.03       16.57      0.99 o 
  -2   1  10       26.86       26.23      1.05 o 
  -1   1  10        1.39        1.65      0.69 o 
   0   1  10      142.19      137.46      4.17 o 
   1   1  10        0.11       -0.18      0.65 o 
   2   1  10       54.82       54.06      3.72 o 
   3   1  10        0.26       -0.48      0.78 o 
  -6   2  10        0.54        1.42      1.77 o 
  -5   2  10        0.44        0.75      0.82 o 
  -4   2  10        4.30        4.97      0.98 o 
  -3   2  10        3.46        5.22      1.26 o 
  -2   2  10       99.84       98.82      2.96 o 
  -1   2  10        0.37        0.57      0.73 o 
   0   2  10       25.99       25.25      1.57 o 
   1   2  10        0.07       -0.84      0.86 o 
   2   2  10       22.95       27.38      4.05 o 
   3   2  10        2.57        3.96      1.15 o 
  -5   3  10        2.88        3.35      1.16 o 
  -4   3  10       85.14       79.86     12.00 o 
  -3   3  10       67.15       71.36      5.02 o 
  -2   3  10        1.88        1.85      0.77 o 
  -1   3  10        0.38        2.32      2.79 o 
   0   3  10        1.05        1.40      0.84 o 
   1   3  10        1.69        1.48      0.90 o 
   2   3  10        1.97        1.46      0.99 o 
  -5   4  10        0.25        0.87      1.54 o 
  -4   4  10        8.96        9.26      2.44 o 
  -3   4  10        8.14        4.87      1.08 o 
  -2   4  10        0.39        0.14      1.30 o 
  -1   4  10        0.88        1.70      0.96 o 
   0   4  10       58.42       64.14      3.04 o 
   1   4  10       40.46       50.23      3.20 o 
  -1  -9  11        5.97        9.74      1.49 o 
   0  -9  11      166.01      172.13      5.78 o 
   1  -9  11       74.23       88.56      3.77 o 
   2  -9  11        8.31        6.56      1.55 o 
  -3  -8  11       47.95       40.66      2.40 o 
  -2  -8  11       41.56       42.57      2.63 o 
  -1  -8  11        9.72        9.66      1.59 o 
   0  -8  11        1.30        1.68      1.45 o 
   1  -8  11       10.19        9.96      2.00 o 
   2  -8  11        0.98        0.91      1.00 o 
   3  -8  11        1.11        1.20      0.92 o 
  -4  -7  11       10.12        7.80      1.12 o 
  -3  -7  11        7.07        7.66      1.13 o 
  -2  -7  11       14.27       11.03      1.30 o 
  -1  -7  11        0.78        0.72      0.81 o 
   0  -7  11      119.99      120.64      3.93 o 
   1  -7  11       97.75      106.14      3.75 o 
   2  -7  11        0.54        0.74      0.81 o 
   3  -7  11        0.31        1.36      0.87 o 
   4  -7  11        1.17        1.09      0.87 o 
  -5  -6  11        0.09        2.88      1.55 o 
  -4  -6  11        0.02        0.22      0.95 o 
  -3  -6  11       21.41       22.89      2.26 o 
  -2  -6  11        2.26        3.57      0.90 o 
  -1  -6  11        0.17        0.16      0.64 o 
   0  -6  11       13.73       13.54      1.36 o 
   1  -6  11       87.54       80.48      3.09 o 
   2  -6  11       10.43        8.88      1.30 o 
   3  -6  11       35.34       33.02      2.59 o 
   4  -6  11       28.26       29.65      3.64 o 
  -5  -5  11        0.48        2.37      1.60 o 
  -4  -5  11        1.93        2.39      3.78 o 
  -3  -5  11       16.45       17.32      1.41 o 
  -2  -5  11        4.24        4.81      0.90 o 
  -1  -5  11       17.48       19.64      1.50 o 
   0  -5  11        0.12       -0.88      0.88 o 
   1  -5  11       77.25       70.32      2.58 o 
   2  -5  11       18.56       17.48      4.34 o 
   3  -5  11        0.71       -0.87      0.87 o 
   4  -5  11        0.75        1.60      1.40 o 
  -6  -4  11        0.07       -1.78      1.78 o 
  -5  -4  11        2.30        3.48      1.54 o 
  -4  -4  11      131.00      113.86      3.78 o 
  -3  -4  11      109.04      106.03      2.57 o 
  -2  -4  11       43.06       36.57      1.36 o 
  -1  -4  11      101.10       93.26      1.99 o 
   0  -4  11      108.08       96.42      4.26 o 
   1  -4  11        6.86        6.36      0.60 o 
   2  -4  11        0.91        0.63      0.41 o 
   3  -4  11       37.75       37.17      1.56 o 
   4  -4  11        7.93       10.26      2.15 o 
  -6  -3  11        5.71        7.15      5.08 o 
  -5  -3  11        9.43       10.17      3.15 o 
  -4  -3  11        4.60        4.82      0.72 o 
  -3  -3  11       71.70       67.67      2.11 o 
  -2  -3  11       18.73       17.01      0.92 o 
  -1  -3  11       13.75       14.69      0.89 o 
   0  -3  11        0.00        0.64      0.58 o 
   1  -3  11        3.10        3.00      0.64 o 
   2  -3  11       54.35       52.27      1.97 o 
   3  -3  11        8.75        8.36      1.15 o 
   4  -3  11       93.91       94.59      9.47 o 
  -6  -2  11        6.77       16.98      6.15 o 
  -5  -2  11        8.35        9.37      1.49 o 
  -4  -2  11       62.05       61.54      2.55 o 
  -3  -2  11        4.51        4.20      0.72 o 
  -2  -2  11       84.63       83.50      2.20 o 
  -1  -2  11        5.81        5.62      0.64 o 
   0  -2  11      170.78      148.48      3.11 o 
   1  -2  11        6.61        5.88      0.86 o 
   2  -2  11       65.25       65.09      2.35 o 
   3  -2  11       32.64       39.13      1.90 o 
   4  -2  11       80.93       77.98      3.02 o 
  -6  -1  11        5.21        5.86      3.02 o 
  -5  -1  11        1.92        3.40      3.07 o 
  -4  -1  11       11.78       11.42      2.57 o 
  -3  -1  11      263.58      261.72      4.84 o 
  -2  -1  11       17.81       19.21      1.66 o 
  -1  -1  11        8.68        8.15      0.74 o 
   0  -1  11       25.71       24.90      1.68 o 
   1  -1  11        0.00        0.19      0.58 o 
   2  -1  11        3.45        4.13      0.92 o 
   3  -1  11        1.02        3.13      1.04 o 
   4  -1  11       70.04       75.50      4.81 o 
  -6   0  11        0.15       -1.04      1.04 o 
  -5   0  11        8.11       10.53      1.36 o 
  -4   0  11        0.47        0.45      0.79 o 
  -3   0  11        0.01       -0.52      0.52 o 
  -2   0  11        3.46        6.74      3.24 o 
  -1   0  11        4.21        4.71      1.19 o 
   0   0  11        1.06        1.94      0.83 o 
   1   0  11       21.28       19.65      1.65 o 
   2   0  11       15.65       17.96      1.53 o 
   3   0  11        0.00       -0.84      0.84 o 
  -6   1  11        0.21       -0.42      1.46 o 
  -5   1  11        2.31        1.84      0.91 o 
  -4   1  11       21.34       19.74      4.70 o 
  -3   1  11        0.14        0.05      0.48 o 
  -2   1  11       38.82       37.41      1.92 o 
  -1   1  11        0.54        0.38      0.66 o 
   0   1  11       81.77       90.82      3.26 o 
   1   1  11        1.97        1.51      1.06 o 
   2   1  11       16.97       16.50      1.57 o 
  -5   2  11        6.01        8.67      1.44 o 
  -4   2  11       16.51       19.29      2.78 o 
  -3   2  11       20.54       21.04      2.67 o 
  -2   2  11       31.59       32.14      1.76 o 
  -1   2  11       19.50       24.24      2.05 o 
   0   2  11       11.58       15.54      2.49 o 
   1   2  11        0.52       -0.85      0.85 o 
   2   2  11        8.42       12.98      1.64 o 
  -4   3  11        3.44        3.78      1.89 o 
  -3   3  11        2.26        4.17      1.07 o 
  -2   3  11       11.91       11.67      1.28 o 
  -1   3  11       38.54       47.72      2.47 o 
   0   3  11        2.69        1.50      1.00 o 
  -2  -8  12       37.99       45.19      4.73 o 
  -1  -8  12       11.33       14.20      2.54 o 
   0  -8  12       71.90       82.17      4.98 o 
   1  -8  12       18.90       18.30      3.01 o 
   2  -8  12        0.40       -1.41      1.41 o 
  -3  -7  12       51.64       56.19      2.65 o 
  -2  -7  12        0.61        0.81      1.17 o 
  -1  -7  12        0.00        0.45      0.88 o 
   0  -7  12        5.10        9.04      2.07 o 
   1  -7  12        0.76        1.20      0.91 o 
   2  -7  12        3.74        5.05      1.18 o 
  -4  -6  12       12.43       11.79      2.32 o 
  -3  -6  12        0.26        0.12      0.65 o 
  -2  -6  12        0.60        1.45      0.93 o 
  -1  -6  12        5.50        7.02      1.89 o 
   0  -6  12        0.18       -0.86      0.86 o 
   1  -6  12        0.31        0.17      1.42 o 
   2  -6  12        0.27        1.61      0.95 o 
   3  -6  12       15.88       13.94      2.46 o 
  -5  -5  12        0.17       -1.49      1.49 o 
  -4  -5  12      109.36      110.31      7.13 o 
  -3  -5  12       17.60       17.96      2.15 o 
  -2  -5  12        0.55        0.88      0.80 o 
  -1  -5  12        1.15        0.11      0.62 o 
   0  -5  12       59.54       55.74      2.44 o 
   1  -5  12       11.70       11.25      1.74 o 
   2  -5  12       32.62       30.57      3.78 o 
   3  -5  12        3.99        5.89      1.82 o 
  -5  -4  12       41.80       44.87      3.73 o 
  -4  -4  12       22.54       24.62      2.77 o 
  -3  -4  12       49.37       49.57      2.07 o 
  -2  -4  12       16.82       17.32      0.87 o 
  -1  -4  12       59.08       56.21      2.45 o 
   0  -4  12       34.81       29.75      1.82 o 
   1  -4  12        0.79        0.17      0.64 o 
   2  -4  12        0.07        0.18      1.02 o 
   3  -4  12       50.72       49.60      4.32 o 
  -5  -3  12        0.00        0.90      1.23 o 
  -4  -3  12      370.71      355.38     22.11 o 
  -3  -3  12       56.72       55.26      2.14 o 
  -2  -3  12        6.07        7.11      0.86 o 
  -1  -3  12        0.11        2.84      1.79 o 
   0  -3  12        2.74        3.17      0.66 o 
   1  -3  12        4.32        2.61      0.76 o 
   2  -3  12        1.24        0.24      1.25 o 
   3  -3  12       11.03       16.48      2.49 o 
  -5  -2  12        4.46        6.17      1.31 o 
  -4  -2  12        1.33        1.41      0.95 o 
  -3  -2  12       38.59       38.17      1.48 o 
  -2  -2  12        4.05        4.06      0.66 o 
  -1  -2  12        1.39        1.45      0.55 o 
   0  -2  12       16.79       15.58      1.16 o 
   1  -2  12       24.93       21.67      2.00 o 
   2  -2  12       13.91       10.42      1.17 o 
   3  -2  12        1.00        1.25      0.88 o 
  -5  -1  12        7.27        9.87      1.43 o 
  -4  -1  12        0.71        2.88      1.01 o 
  -3  -1  12       11.92       11.97      1.20 o 
  -2  -1  12       12.44       11.52      0.87 o 
  -1  -1  12        3.57        1.84      0.75 o 
   0  -1  12        0.72        1.13      0.75 o 
   1  -1  12        0.03        0.03      0.88 o 
   2  -1  12        3.45        6.63      1.14 o 
  -5   0  12        8.92        8.45      1.38 o 
  -4   0  12        0.84       -0.28      1.88 o 
  -3   0  12        0.04        0.24      0.57 o 
  -2   0  12        1.84        0.92      0.75 o 
  -1   0  12        1.28        1.58      0.78 o 
   0   0  12        0.07       -0.27      0.78 o 
   1   0  12       14.70       15.76      5.20 o 
   2   0  12        3.32        2.23      0.99 o 
  -5   1  12       12.06       12.73      1.71 o 
  -4   1  12       22.16       27.21      3.65 o 
  -3   1  12        1.78        1.65      1.45 o 
  -2   1  12       18.09       21.88      1.83 o 
  -1   1  12        0.06       -0.21      0.70 o 
   0   1  12       19.89       22.53      1.71 o 
   1   1  12        9.92        8.87      1.35 o 
  -4   2  12       51.56       60.46      5.70 o 
  -3   2  12        2.08        3.00      1.34 o 
  -2   2  12        0.77        1.09      0.91 o 
  -1   2  12       15.46       15.27      2.82 o 
   0   2  12        0.70        4.80      3.42 o 
  -2  -7  13        2.81        2.67      1.04 o 
  -1  -7  13       44.42       46.85      2.69 o 
   0  -7  13        7.44        8.58      1.58 o 
   1  -7  13       10.97        9.13      1.54 o 
  -3  -6  13        0.00       -0.40      0.84 o 
  -2  -6  13       26.23       28.64      1.89 o 
  -1  -6  13       40.91       43.49      2.35 o 
   0  -6  13       21.17       28.52      2.09 o 
   1  -6  13        8.36       10.50      1.41 o 
   2  -6  13       46.08       50.66      4.22 o 
  -4  -5  13       11.23        7.19      1.97 o 
  -3  -5  13        2.88        6.00      1.77 o 
  -2  -5  13        0.04       -0.78      0.87 o 
  -1  -5  13       25.87       29.32      3.08 o 
   0  -5  13       38.46       38.02      2.13 o 
   1  -5  13        3.12        2.45      1.08 o 
   2  -5  13        0.03        2.44      1.61 o 
  -4  -4  13       20.25       20.76      2.72 o 
  -3  -4  13        1.31        3.02      2.97 o 
  -2  -4  13       12.08       10.65      1.23 o 
  -1  -4  13       10.00        7.35      1.10 o 
   0  -4  13       31.64       28.61      1.71 o 
   1  -4  13        0.92        1.05      1.39 o 
   2  -4  13       20.71       26.68      2.97 o 
  -4  -3  13        6.31        4.97      1.94 o 
  -3  -3  13        0.46       -0.15      1.18 o 
  -2  -3  13        6.60        6.05      0.78 o 
  -1  -3  13        0.32        1.34      0.62 o 
   0  -3  13        1.24        0.62      0.62 o 
   1  -3  13        4.58        5.56      1.34 o 
   2  -3  13       15.60       16.11      2.98 o 
  -4  -2  13        7.16        5.17      2.29 o 
  -3  -2  13        6.63        6.08      1.74 o 
  -2  -2  13       25.72       27.35      1.32 o 
  -1  -2  13        8.89       10.28      1.36 o 
   0  -2  13        0.03       -0.40      0.77 o 
   1  -2  13        2.50        2.35      0.96 o 
   2  -2  13        0.01        1.10      0.79 o 
  -4  -1  13       23.64       21.55      1.69 o 
  -3  -1  13        8.82        8.01      1.77 o 
  -2  -1  13       19.72       21.18      1.50 o 
  -1  -1  13        1.10        2.12      0.91 o 
   0  -1  13        3.45        5.08      0.99 o 
   1  -1  13        1.10        4.63      1.67 o 
  -4   0  13       38.96       38.19      4.20 o 
  -3   0  13        6.62        2.22      0.85 o 
  -2   0  13       23.55       22.61      1.58 o 
  -1   0  13       28.59       38.10      2.26 o 
   0   0  13        7.56        7.90      1.39 o 
  -2   1  13        0.07        1.06      0.90 o 
  -2  -5  14        1.45        1.16      0.97 o 
  -1  -5  14       12.79       11.81      1.48 o 
   0  -5  14       10.24       11.97      2.76 o 
  -2  -4  14        2.32        2.16      0.91 o 
  -1  -4  14        2.92        3.51      1.51 o 
   0  -4  14        0.78        1.05      1.27 o 
  -2  -3  14        0.49        1.03      1.32 o 
  -1  -3  14        1.55        1.77      1.60 o 
   0  -3  14       17.57       12.16      2.37 o 
  -2  -2  14        1.36        1.17      0.93 o 
  -1  -2  14       56.16       58.90      2.70 o 
                                                 
